# Supplementary material for: Triggers of acute attacks of gout, does age of gout onset matter? A primary care based cross-sectional study
Source: PLoS One. 2017 Oct 12;12(10):e0186096. doi: 10.1371/journal.pone.0186096 (PMC5638318; doi:10.1371/journal.pone.0186096)
Supplement: S1 Dataset — (XLS) [file pone.0186096.s001.xls]

## Sheet: Sheet1
pseudo_id	age	agetertile	disease_duration	ageonset_50_60_more	age_onset_gout	bmi	bmitertile	sex	serum_uric_acid	sua_tert	tophi	comorbidity_burden	comorbidity_cat_0_1_2ormore	urate_lowering_treatment (1 yes, 0 no)	study_type (1 RCT, 2 observational)	latest_attack_exercise	latest_attack_injury	latest_attack_eatmore	latest_attack_meat	latest_attack_drinkless	latest_attack_caused_by_trigger (1 yes, 0 no)	Trigers	fruit_bin	vegetables_bin	spice_bin	dairy_bin	alcohol_bin	dehydration_bin	inj_exc_exer_bin	stress_bin	tiredness_bin	travel_bin	diuretics_bin	infection_bin	warmweather_bin	coldweather_bin	holidays_bin	overindulgence_bin	meat_bin	seafood_bin	no_of_triggers	triggers_no_atleastone	no_gout_attack_prev_12month
1	56.8214	1	7.82135	0	49	28.6501	2	male	341	2	no	0	0	1	1	no	yes	no	yes	yes	1	Trigers	0	0	1	0	0	0	0	0	0	0	0	0	0	0	0	0	0	0	1	1	1
2	73.1335	3	20.1335	1	53	30.8596	3	male	224	1	no	2	2	1	1	no	no	no	no	yes	1	Trigers	0	0	0	0	0	0	0	0	0	0	0	0	0	0	0	0	0	0	0	0	8
3	68.167	2	26.167	0	42	24.5779	1	male	293	2	no	0	0	1	1	no	no	no	yes	no	1	Trigers	0	0	0	0	0	0	0	0	0	0	0	0	0	0	0	0	1	1	2	1	2
4	79.603	3	29.603	1	50	34.4777	3	male	379	3	no	2	2	1	1	no	no	no	no	no	0	Trigers	0	0	0	0	0	0	0	0	0	0	0	0	0	0	0	0	0	0	0	0	1
5	47.4086	1	7.40862	0	40	26.6436	1	male	272	2	no	1	1	1	1	no	no	yes	no	no	1	Trigers	0	0	0	0	1	0	0	0	0	0	0	0	0	0	0	0	0	0	1	1	1
6	63.8111	2	8.81109	1	55	30.1038	2	male	368	3	no	1	1	0	1	no	no	no	no	no	0	Trigers	0	0	0	0	1	0	0	0	0	0	0	0	0	0	0	0	1	0	2	1	1
7	84.4791	3	10.4791	2	74	36.9321	3	male	365	3	no	1	1	1	1	no	no	no	no	no	0	Trigers	0	0	0	0	0	0	0	0	0	0	0	0	0	0	0	0	0	0	0	0	2
8	70.1218	2	25.1218	0	45	23.8498	1	male	202	1	no	1	1	1	1	no	no	no	no	no	0	Trigers	0	0	0	0	1	0	0	0	0	0	0	0	0	0	0	0	0	0	1	1	3
9	68.794	2	21.794	0	47	23.04	1	male	155	1	no	0	0	1	1	no	no	no	no	no	0	Trigers	1	0	0	0	0	0	0	0	0	0	0	0	0	0	0	0	0	0	1	1	3
10	68.063	2	6.06297	2	62	28.6501	2	male	256	2	no	4	2	1	1	yes	no	no	no	yes	1	Trigers	0	0	0	0	0	0	0	0	0	0	0	0	0	0	0	0	0	0	0	0	20
11	57.5907	1	3.59069	1	54	28.7037	2	male	230	1	no	2	2	1	1	no	no	no	no	no	0	Trigers	0	0	0	0	0	0	0	0	0	0	0	0	0	0	0	0	0	0	0	0	2
12	57.2731	1	6.2731	1	51	28.3848	2	male	265	2	no	1	1	1	1	no	no	no	no	no	0	Trigers	0	0	0	0	0	0	0	0	0	0	0	0	0	0	0	0	0	0	0	0	2
13	53.2375	1	6.23751	0	47	22.0384	1	male	484	3	no	0	0	0	1	no	no	no	no	no	0	Trigers	0	0	0	0	0	0	0	0	0	0	0	0	0	0	0	0	0	0	0	0	4
14	63.8932	2	42.8932	0	21	28.4055	2	male	261	2	no	1	1	1	1	no	no	no	no	no	0	Trigers	0	0	0	0	0	0	0	0	0	0	0	0	0	0	0	0	0	0	0	0	3
15	62.2067	2	17.2067	0	45	25.6489	1	male	352	2	no	3	2	1	1	no	no	no	yes	no	1	Trigers	0	0	0	0	0	0	1	0	0	0	0	0	0	0	0	0	0	0	1	1	4
16	68.0137	2	38.0137	0	30	33.3061	3	male	292	2	no	2	2	1	1	no	no	no	no	no	0	Trigers	0	0	0	0	0	0	0	0	0	0	0	0	0	0	0	0	0	0	0	0	4
17	68.9062	2	8.90623	2	60	28.699	2	male	260	2	no	1	1	1	1	no	no	no	no	no	0	Trigers	0	0	0	0	0	0	0	0	0	0	0	0	0	0	0	0	0	0	0	0	2
18	67.3374	2	33.3374	0	34	27.3438	2	male	565	3	no	2	2	0	1	no	no	no	no	no	0	Trigers	0	0	0	0	0	0	0	0	0	0	0	0	0	0	0	0	0	0	0	0	1
19	64.4052	2	5.4052	1	59	27.6361	2	female	177	1	no	0	0	1	1	no	no	no	no	no	0	Trigers	0	0	0	0	0	0	0	0	0	0	0	0	0	0	0	0	0	0	0	0	1
20	61.024	1	5.02396	1	56	31.4815	3	male	571	3	no	1	1	1	1	no	no	yes	no	no	1	Trigers	0	0	0	0	1	0	0	0	0	0	0	0	0	0	0	0	0	0	1	1	10
21	67.4661	2	32.4661	0	35	29.0612	2	male	169	1	no	0	0	1	1	no	no	yes	no	yes	1	Trigers	1	0	0	0	0	0	0	0	0	0	0	0	0	0	0	0	0	0	1	1	2
22	68.0849	2	10.0849	1	58	26.1224	1	male	358	2	no	2	2	1	1	no	no	no	no	no	0	Trigers	0	0	0	0	1	0	0	0	0	0	0	0	0	0	0	0	0	0	1	1	2
23	83.3155	3	5.31554	2	78	26.1719	1	female	481	3	no	1	1	0	1	no	no	no	no	no	0	Trigers	0	0	0	0	0	0	0	0	0	0	0	0	0	0	0	0	0	0	0	0	3
24	65.8125	2	20.8125	0	45	37.6378	3	male	459	3	no	3	2	0	1	no	no	no	no	no	0	Trigers	0	0	1	0	0	0	0	0	0	0	0	0	0	0	0	0	0	0	1	1	2
25	66.0616	2	16.0616	1	50	29.737	2	male	207	1	no	2	2	1	1	no	yes	no	no	no	1	Trigers	0	0	0	0	0	0	0	0	0	0	0	0	0	0	0	0	0	0	0	0	4
26	64.6626	2	34.6626	0	30	22.1453	1	male	433	3	no	1	1	0	1	no	no	no	no	no	0	Trigers	0	0	0	0	0	0	1	0	0	0	0	0	0	0	0	0	0	0	1	1	3
27	52.8652	1	12.8652	0	40	30.6148	2	male	246	1	no	1	1	1	1	no	no	no	no	no	0	Trigers	0	0	0	0	0	0	0	0	0	0	0	0	0	0	0	0	0	0	0	0	3
28	64.4572	2	31.4572	0	33	25.2595	1	male	212	1	no	0	0	1	1	no	yes	no	no	no	1	Trigers	0	0	0	0	0	0	0	0	0	0	0	0	0	0	0	0	0	0	0	0	1
29	60.835	1	28.835	0	32	26.7229	1	male	220	1	no	0	0	1	1	yes	no	yes	no	yes	1	Trigers	0	0	0	0	0	0	1	0	0	0	0	0	0	0	0	0	0	0	1	1	3
30	68.4134	2	15.4134	1	53	23.3556	1	male	258	2	no	0	0	1	1	no	no	no	no	no	0	Trigers	0	0	0	0	0	0	0	0	0	0	0	0	0	0	0	0	0	0	0	0	1
31	83.5866	3	4.58659	2	79	30.854	2	female	344	2	no	1	1	1	1	no	no	no	no	no	0	Trigers	0	0	0	0	0	0	0	0	0	0	0	0	0	1	0	0	0	0	1	1	4
32	53.2567	1	4.25667	0	49	25.1429	1	male	451	3	no	0	0	1	1	no	no	no	no	yes	1	Trigers	0	0	0	0	0	0	0	0	0	0	0	0	0	0	0	0	0	0	0	0	1
33	76.0055	3	31.0055	0	45	31.9193	3	male	230	1	no	1	1	1	1	no	no	no	no	no	0	Trigers	0	0	0	0	1	0	0	0	0	0	0	0	0	0	0	0	0	0	1	1	1
34	64.6352	2	3.63518	2	61	29.4076	2	male	251	2	no	1	1	1	1	no	no	no	no	no	0	Trigers	0	0	0	0	0	0	0	0	0	0	0	0	0	0	0	0	0	0	0	0	1
35	66.2724	2	27.2724	0	39	29.2184	2	male	243	1	no	1	1	1	1	no	no	no	no	no	0	Trigers	0	0	0	0	0	0	0	0	0	0	0	0	0	0	0	0	0	0	0	0	3
36	78.6585	3	46.6585	0	32	30.7394	2	male	390	3	no	2	2	0	1	no	no	no	no	no	0	Trigers	0	0	0	0	0	0	0	0	0	0	0	0	0	0	0	0	0	0	0	0	4
37	33.4456	1	6.44558	0	27	23.5898	1	male	438	3	no	1	1	1	1	no	no	no	no	no	0	Trigers	0	0	0	0	1	0	0	0	0	0	0	0	0	0	0	0	0	0	1	1	4
38	60.2026	1	24.2026	0	36	36.7309	3	male	468	3	no	1	1	0	1	no	no	no	no	no	0	Trigers	0	0	0	0	0	0	0	0	0	0	0	0	0	0	0	0	0	0	0	0	9
39	34.6229	1	9.62286	0	25	28.4055	2	male	253	2	no	1	1	1	1	no	no	yes	yes	no	1	Trigers	0	0	0	0	0	0	1	0	0	0	0	0	0	0	0	0	0	0	1	1	1
40	76.7447	3	36.7447	0	40	25.2595	1	male	204	1	no	2	2	1	1	no	no	no	no	no	0	Trigers	0	0	0	0	0	0	0	1	0	0	0	0	0	0	0	0	0	0	1	1	1
41	49.8015	1	26.8015	0	23	32.41	3	male	283	2	no	1	1	1	1	no	no	no	no	no	0	Trigers	0	0	0	0	1	0	0	0	0	0	0	0	0	0	0	0	0	0	1	1	3
42	74.204	3	46.204	0	28	25.4694	1	male	498	3	yes	1	1	1	1	no	no	no	no	no	0	Trigers	0	0	0	0	0	0	0	0	0	0	0	0	0	0	0	0	0	0	0	0	1
43	49.0075	1	15.0075	0	34	28.7274	2	male	404	3	no	2	2	1	1	no	no	no	no	yes	1	Trigers	0	0	1	0	0	0	0	0	0	0	0	0	0	0	0	0	0	0	1	1	4
44	83.6194	3	28.6194	1	55	27.9904	2	male	459	3	no	3	2	0	1	no	no	no	no	no	0	Trigers	0	0	0	0	0	0	0	0	0	0	0	0	0	0	0	0	0	0	0	0	3
45	68.5832	2	9.58316	1	59	44.5312	3	female	327	2	no	3	2	1	1	no	no	no	no	no	0	Trigers	0	0	0	0	0	0	0	0	0	0	0	0	0	0	0	0	0	0	0	0	10
46	32.1506	1	8.15058	0	24	37.037	3	male	239	1	no	1	1	1	1	no	no	no	no	yes	1	Trigers	0	0	0	0	0	0	0	0	0	0	0	0	0	0	0	0	0	0	0	0	6
47	47.0089	1	8.0089	0	39	32.8769	3	male	262	2	no	1	1	1	1	no	no	no	no	no	0	Trigers	0	0	0	0	0	0	0	0	0	0	0	0	0	0	0	0	0	0	0	0	4
48	65.7632	2	10.7632	1	55	30.4053	2	male	265	2	no	4	2	1	1	no	no	no	no	no	0	Trigers	0	0	0	0	0	0	0	0	0	0	0	0	0	0	0	0	0	0	0	0	6
49	72.4654	3	12.4654	2	60	31.1728	3	male	249	1	no	1	1	1	1	no	no	yes	yes	no	1	Trigers	0	0	0	0	0	0	0	0	0	0	0	0	0	0	0	0	0	0	0	0	12
50	62.371	2	22.371	0	40	41.6667	3	male	212	1	no	2	2	1	1	no	no	no	no	no	0	Trigers	0	0	0	0	0	0	0	0	0	0	0	0	0	0	0	0	0	0	0	0	3
51	83.1513	3	4.15127	2	79	26.7698	1	male	221	1	no	1	1	1	1	no	no	no	no	no	0	Trigers	0	0	0	0	0	0	0	0	0	0	0	0	0	0	0	0	0	0	0	0	4
52	84.794	3	34.794	1	50	29.0612	2	male	263	2	no	1	1	1	1	no	no	no	no	no	0	Trigers	0	0	0	0	0	0	0	0	0	0	0	0	0	0	0	0	0	0	0	0	2
53	69.0431	2	7.04312	2	62	31.2175	3	female	258	2	no	0	0	1	1	no	no	no	no	no	0	Trigers	0	0	0	0	0	0	0	0	0	0	0	0	0	0	0	0	0	0	0	0	3
54	65.2758	2	25.2758	0	40	29.668	2	male	404	3	no	3	2	1	1	no	no	no	no	no	0	Trigers	0	0	0	0	0	0	0	0	0	0	0	0	0	0	0	0	0	0	0	0	2
55	73.4648	3	3.46475	2	70	28.4005	2	male	229	1	no	2	2	1	1	no	no	yes	yes	yes	1	Trigers	0	0	0	0	0	0	0	0	0	0	0	0	0	0	0	0	0	0	0	0	2
56	63.6906	2	31.6906	0	32	30.6793	2	male	408	3	no	1	1	1	1	no	no	yes	no	no	1	Trigers	0	0	0	0	0	0	0	0	0	0	0	0	0	0	0	0	0	0	0	0	6
57	50.3053	1	15.3053	0	35	41.4694	3	male	238	1	no	1	1	1	1	no	no	no	no	no	0	Trigers	0	0	0	0	0	0	0	0	0	0	0	0	0	1	0	0	0	0	1	1	5
58	54.7406	1	8.74059	0	46	25.2595	1	male	322	2	no	0	0	1	1	no	no	no	no	no	0	Trigers	0	0	0	0	0	0	0	0	0	0	0	0	0	0	0	0	0	0	0	0	4
59	75.3621	3	37.3621	0	38	31.1728	3	male	241	1	no	2	2	1	1	no	no	no	no	no	0	Trigers	0	0	0	0	0	0	1	0	0	0	0	0	0	0	0	0	0	0	1	1	1
60	43.6988	1	10.6988	0	33	26.5759	1	male	233	1	no	0	0	1	1	no	no	no	no	no	0	Trigers	0	0	0	0	0	1	1	0	0	0	0	0	0	0	0	0	0	0	2	1	4
61	56.1095	1	3.10951	1	53	37.6243	3	male	418	3	no	0	0	1	1	yes	no	no	no	yes	1	Trigers	0	0	0	0	0	0	0	0	0	0	0	0	0	0	0	0	0	0	0	0	1
62	64.5777	2	34.5777	0	30	36.5062	3	male	380	3	no	2	2	1	1	no	no	no	no	yes	1	Trigers	0	0	0	0	0	0	0	0	0	0	0	0	0	0	0	0	0	0	0	0	5
63	27.3566	1	4.35661	0	23	33.1032	3	male	351	2	no	0	0	1	1	no	no	yes	no	yes	1	Trigers	0	0	0	0	0	0	0	0	0	0	0	0	0	0	0	0	0	0	0	0	2
64	54.2259	1	7.22587	0	47	30.095	2	male	200	1	no	0	0	1	1	no	no	no	no	no	0	Trigers	0	0	0	0	0	0	0	0	0	0	0	0	0	0	0	0	0	0	0	0	4
65	63.718	2	13.718	1	50	24.6097	1	male	221	1	no	0	0	1	1	no	no	no	no	no	0	Trigers	0	0	0	0	0	0	0	0	0	0	0	0	0	0	0	0	0	0	0	0	1
66	67.9151	2	32.9151	0	35	34.8161	3	male	510	3	no	3	2	0	1	yes	no	no	no	yes	1	Trigers	0	0	0	0	0	1	0	0	0	0	0	0	0	0	0	0	0	0	1	1	1
67	52.4983	1	3.49829	0	49	31.0204	3	male	596	3	no	1	1	0	1	no	no	no	no	yes	1	Trigers	0	0	0	0	0	0	0	0	0	0	0	0	0	1	0	0	0	0	1	1	10
68	76.2847	3	5.28474	2	71	26.5432	1	male	386	3	no	1	1	0	1	no	no	no	no	no	0	Trigers	0	0	0	0	0	0	0	0	0	0	0	0	0	0	0	0	0	0	0	0	2
69	74.7926	3	30.7926	0	44	24.5675	1	male	569	3	no	2	2	0	1	no	no	no	no	no	0	Trigers	0	0	0	0	0	0	0	0	0	0	0	0	0	0	0	0	0	0	0	0	2
70	60.5996	1	20.5996	0	40	29.9836	2	male	526	3	no	0	0	0	1	no	no	no	no	no	0	Trigers	0	0	0	0	0	0	0	0	0	0	0	0	0	0	0	0	0	0	0	0	1
71	57.243	1	32.243	0	25	45.7247	3	male	594	3	no	0	0	1	1	no	no	no	no	no	0	Trigers	0	0	0	0	0	0	0	0	0	0	0	0	0	0	0	0	0	0	0	0	4
72	78.7214	3	21.7214	1	57	32.2494	3	male	323	2	no	3	2	1	1	no	no	no	no	no	0	Trigers	0	0	0	0	0	0	0	0	0	0	0	0	0	0	0	0	0	0	0	0	3
73	60.9199	1	14.9199	0	46	24.7475	1	male	246	1	no	1	1	1	1	no	no	no	no	no	0	Trigers	0	0	0	0	1	0	0	0	0	0	0	0	0	0	0	0	0	0	1	1	5
74	64.1013	2	5.1013	1	59	29.7004	2	male	373	3	no	2	2	1	1	no	no	no	no	no	0	Trigers	1	0	0	0	0	0	0	0	0	0	0	0	0	0	0	0	0	0	1	1	2
75	79.8467	3	29.8467	1	50	27.1314	1	male	161	1	no	4	2	1	1	no	no	no	no	no	0	Trigers	0	0	0	0	0	0	0	0	0	0	0	0	0	0	0	0	0	0	0	0	1
76	69.9548	2	35.9548	0	34	31.4879	3	male	249	1	no	0	0	1	1	no	no	no	no	no	0	Trigers	0	0	0	0	0	0	0	0	0	0	0	0	0	0	0	0	0	0	0	0	2
77	48.783	1	18.783	0	30	31.2809	3	male	224	1	no	0	0	1	1	no	no	yes	yes	yes	1	Trigers	0	0	0	1	0	0	0	0	0	0	0	0	0	0	0	1	1	0	3	1	20
78	64.6735	2	14.6735	1	50	24.6152	1	male	259	2	no	0	0	1	1	no	no	no	no	no	0	Trigers	0	0	0	0	0	0	0	0	0	0	0	0	0	1	0	0	0	0	1	1	3
79	59.7016	1	7.70157	1	52	26.8274	1	male	339	2	no	0	0	1	1	no	no	no	no	no	0	Trigers	0	0	0	0	0	0	0	0	0	0	0	0	0	0	0	0	0	0	0	0	5
80	81.7139	3	6.7139	2	75	31.1419	3	male	247	1	no	4	2	1	1	no	no	no	no	no	0	Trigers	1	0	0	0	0	0	0	0	0	0	0	0	0	0	0	0	0	0	1	1	2
81	70.6311	3	4.63107	2	66	33.7822	3	female	193	1	no	0	0	1	1	no	no	no	no	no	0	Trigers	0	0	0	0	0	0	0	0	0	0	0	0	0	0	0	0	0	0	0	0	1
82	56.9802	1	2.98015	1	54	33.4124	3	male	220	1	no	1	1	1	1	no	no	no	yes	no	1	Trigers	0	0	0	0	0	0	0	0	0	0	0	0	0	0	0	0	0	0	0	0	1
83	83.1102	3	56.1102	0	27	23.1247	1	female	212	1	no	1	1	1	1	no	no	no	no	no	0	Trigers	0	0	0	0	0	0	0	0	0	0	0	0	0	0	0	0	0	0	0	0	2
84	71.8001	3	21.8001	1	50	25.565	1	male	446	3	no	1	1	1	1	yes	no	no	no	yes	1	Trigers	0	0	0	1	0	0	0	0	0	0	0	0	0	0	0	0	0	0	1	1	5
85	82.5708	3	14.5708	2	68	28.7347	2	male	323	2	no	1	1	1	1	no	no	no	no	no	0	Trigers	0	0	0	0	0	0	0	0	0	0	0	0	0	0	0	0	0	0	0	0	3
86	67.5044	2	7.50445	2	60	36.4195	3	male	236	1	no	1	1	1	1	no	no	no	no	no	0	Trigers	0	0	0	0	0	0	0	0	0	0	0	0	0	0	0	0	0	0	0	0	2
87	45.3443	1	3.34428	0	42	26.8519	1	male	300	2	no	0	0	1	1	no	no	no	no	no	0	Trigers	0	0	0	0	0	0	0	0	0	0	0	0	0	0	0	1	0	0	1	1	1
88	68.1862	2	22.1862	0	46	31.0204	3	male	532	3	no	1	1	0	1	no	no	no	no	no	0	Trigers	0	0	0	0	0	0	0	0	0	0	0	0	0	0	0	0	0	0	0	0	2
89	33.5551	1	10.5551	0	23	27.7575	2	male	399	3	no	0	0	1	1	no	no	yes	no	yes	1	Trigers	0	0	0	0	0	0	0	0	0	0	0	0	0	0	0	0	0	0	0	0	10
90	68.7639	2	5.76386	2	63	35.4191	3	female	448	3	no	0	0	0	1	no	no	no	no	yes	1	Trigers	0	0	0	0	0	0	0	0	0	0	0	0	0	0	0	0	0	0	0	0	1
91	56.0684	1	3.06845	1	53	27.3438	2	male	529	3	no	0	0	0	1	no	no	yes	no	no	1	Trigers	0	0	0	0	0	0	0	0	0	0	0	0	0	0	0	0	0	1	1	1	1
92	77.3963	3	9.3963	2	68	36.2275	3	male	755	3	no	2	2	0	1	no	no	no	no	no	0	Trigers	0	0	0	0	0	0	0	0	0	0	0	0	0	0	0	0	0	0	0	0	3
93	79.8056	3	3.80561	2	76	22.1453	1	male	297	2	no	2	2	1	1	no	no	no	no	no	0	Trigers	0	0	0	0	0	0	0	0	0	0	0	0	0	0	0	0	0	0	0	0	4
94	68.0246	2	18.0246	1	50	26.8519	1	male	230	1	no	2	2	1	1	no	no	no	no	no	0	Trigers	0	0	0	0	0	0	0	0	0	0	0	0	0	0	0	0	0	0	0	0	2
95	64.2875	2	26.2875	0	38	40.7238	3	female	285	2	yes	4	2	0	1	no	no	no	no	no	0	Trigers	0	0	0	0	0	0	0	0	0	0	0	0	0	0	0	0	0	0	0	0	4
96	46.6886	1	3.68857	0	43	34.0866	3	male	299	2	no	0	0	1	1	no	no	no	no	no	0	Trigers	0	0	0	0	0	0	0	0	0	0	0	0	0	0	0	0	0	1	1	1	7
97	65.462	2	15.462	1	50	53.1257	3	male	263	2	no	3	2	1	1	no	no	no	no	no	0	Trigers	0	0	0	0	0	0	0	0	0	0	0	0	0	0	0	0	0	0	0	0	1
98	58.2204	1	3.2204	1	55	29.3524	2	male	215	1	no	0	0	1	1	no	no	no	no	no	0	Trigers	0	0	0	0	0	0	0	0	0	0	0	0	0	0	0	0	0	0	0	0	3
99	62.2204	2	4.2204	1	58	39.1259	3	female	193	1	no	0	0	1	1	no	no	no	no	no	0	Trigers	0	0	0	0	0	0	0	0	0	0	0	0	0	0	0	0	0	0	0	0	3
100	62.0315	2	13.0315	0	49	27.0641	1	male	456	3	no	3	2	0	1	no	no	no	no	no	0	Trigers	0	0	0	0	0	0	0	0	0	0	0	0	0	0	0	0	0	0	0	0	1
101	64.3614	2	5.3614	1	59	32.41	3	male	150	1	no	1	1	1	1	no	yes	no	no	no	1	Trigers	0	0	0	0	0	0	1	0	0	0	0	0	0	0	0	0	0	0	1	1	2
102	42.0917	1	6.09172	0	36	33.2408	3	male	243	1	no	0	0	1	1	no	no	no	no	no	0	Trigers	0	0	0	0	0	0	0	0	0	0	0	0	0	0	0	0	0	0	0	0	15
103	79.4168	3	19.4168	2	60	26.5118	1	male	254	2	yes	2	2	1	1	yes	no	yes	no	no	1	Trigers	0	0	0	0	1	0	1	0	0	0	0	0	0	0	0	0	0	0	2	1	10
104	64.3258	2	14.3258	1	50	40.4444	3	female	112	1	no	5	2	1	1	no	no	no	no	no	0	Trigers	0	0	0	0	0	0	0	0	0	0	0	0	0	0	0	0	0	0	0	0	1
105	68.104	2	6.10404	2	62	27.4587	2	male	442	3	no	1	1	1	1	no	no	no	no	no	0	Trigers	0	0	0	0	0	0	0	0	0	0	0	0	0	0	0	0	0	0	0	0	4
106	58.36	1	7.36003	1	51	34.7178	3	male	205	1	no	0	0	1	1	yes	no	yes	no	no	1	Trigers	0	0	0	0	1	0	0	0	0	0	0	0	0	0	0	0	0	0	1	1	4
107	52.104	1	6.10404	0	46	27.7703	2	male	432	3	no	1	1	1	1	no	no	no	no	yes	1	Trigers	0	0	0	0	1	0	0	0	0	0	0	0	0	0	0	0	0	0	1	1	4
108	61.5387	1	12.5387	0	49	29.4078	2	male	538	3	no	1	1	0	1	no	no	no	no	no	0	Trigers	0	0	0	0	0	0	0	0	0	0	0	0	0	0	0	0	0	0	0	0	2
109	70.9049	3	9.90486	2	61	30.9304	3	female	291	2	no	1	1	1	1	no	no	no	no	no	0	Trigers	0	0	0	0	0	0	0	0	0	0	0	0	0	0	0	0	0	0	0	0	3
110	67.6961	2	5.6961	2	62	28.0816	2	male	584	3	no	2	2	0	1	no	no	no	no	no	0	Trigers	0	0	0	0	0	0	0	0	0	0	0	0	0	0	0	0	0	0	0	0	6
111	73.399	3	22.399	1	51	35.46	3	male	583	3	no	2	2	0	1	no	no	no	no	no	0	Trigers	0	0	0	0	0	0	0	0	0	0	0	0	0	0	0	0	0	0	0	0	2
112	57.0979	1	5.09788	1	52	28.4082	2	male	235	1	no	1	1	1	1	no	no	no	no	no	0	Trigers	0	0	0	0	0	0	0	0	0	0	0	0	0	0	0	0	0	0	0	0	1
113	66.4175	2	36.4175	0	30	29.9836	2	male	225	1	no	2	2	1	1	no	no	no	no	no	0	Trigers	0	0	0	0	0	0	0	0	0	0	0	0	0	0	0	0	0	0	0	0	5
114	71.8083	3	11.8083	2	60	28.7317	2	male	264	2	no	1	1	1	1	no	no	no	no	no	0	Trigers	0	0	0	0	0	0	0	0	0	0	0	0	0	0	0	0	0	0	0	0	8
115	67.0773	2	7.07735	2	60	26.1224	1	male	205	1	no	0	0	1	1	no	no	no	no	no	0	Trigers	0	0	0	0	0	0	0	0	0	1	0	0	0	0	0	0	0	0	1	1	2
116	43.6632	1	22.6632	0	21	25.9259	1	male	590	3	no	0	0	1	1	no	no	yes	no	no	1	Trigers	0	0	0	0	1	0	0	0	0	0	0	0	0	0	0	0	0	0	1	1	2
117	54.4394	1	14.4394	0	40	41.2071	3	female	240	1	no	2	2	1	1	no	no	no	no	no	0	Trigers	0	0	0	0	0	0	0	0	0	0	0	0	0	0	0	0	0	0	0	0	4
118	68.5394	2	18.5394	1	50	27.4691	2	male	230	1	no	1	1	1	1	no	no	no	no	no	0	Trigers	0	0	0	0	0	0	0	0	0	0	0	0	0	0	0	0	0	0	0	0	2
119	67.5455	2	4.54552	2	63	24.8016	1	male	197	1	no	2	2	1	1	no	no	no	no	no	0	Trigers	0	0	0	0	0	0	0	0	0	0	0	0	0	0	0	0	0	0	0	0	3
120	61.0595	1	3.05955	1	58	38.3906	3	male	256	2	no	2	2	1	1	no	no	no	no	no	0	Trigers	0	0	0	0	0	0	0	0	0	0	0	0	0	0	0	0	0	0	0	0	3
121	63.5428	2	8.54278	1	55	28.2828	2	male	355	2	no	1	1	0	1	no	no	no	no	no	0	Trigers	0	0	0	0	0	0	0	0	0	0	0	0	0	0	0	0	0	0	0	0	2
122	63.4278	2	20.4278	0	43	30.5556	2	male	335	2	no	0	0	1	1	no	no	yes	no	no	1	Trigers	0	0	0	0	1	0	0	0	0	0	0	0	0	0	0	0	0	0	1	1	2
123	63.948	2	31.948	0	32	31.4815	3	male	196	1	no	2	2	1	1	no	no	no	no	no	0	Trigers	0	0	0	0	0	0	0	0	0	0	0	0	0	0	0	0	0	0	0	0
124	68.3614	2	23.3614	0	45	26.0276	1	male	204	1	no	1	1	1	1	no	no	no	no	no	0	Trigers	0	0	0	0	1	0	0	0	0	0	0	0	0	1	0	0	0	0	2	1	2
125	55.0609	1	4.06092	1	51	33.1398	3	male	251	2	no	2	2	1	1	no	no	no	no	no	0	Trigers	0	0	0	0	0	0	0	0	0	0	0	0	0	0	0	0	0	0	0	0	4
126	53.3771	1	7.37714	0	46	27.5482	2	male	362	3	no	0	0	1	1	no	no	no	no	no	0	Trigers	0	0	0	0	0	0	0	0	0	0	0	0	0	0	0	0	0	0	0	0	4
127	67.2936	2	15.2936	1	52	28.0899	2	male	253	2	no	2	2	1	1	no	no	no	no	no	0	Trigers	0	0	0	0	0	0	0	0	0	0	0	0	0	0	0	0	0	0	0	0	12
128	58.4011	1	11.4011	0	47	26.1752	1	male	398	3	no	1	1	1	1	yes	no	no	no	yes	1	Trigers	0	0	0	0	0	0	1	0	0	0	0	0	0	1	0	0	0	0	2	1	4
129	72.2683	3	8.26831	2	64	30.0408	2	male	299	2	no	2	2	1	1	no	no	no	no	no	0	Trigers	0	0	0	0	0	0	0	0	0	0	0	0	0	0	0	0	0	0	0	0	3
130	68.0438	2	13.0438	1	55	29.0657	2	male	265	2	no	0	0	1	1	yes	no	yes	no	no	1	Trigers	0	0	0	0	1	0	0	0	0	0	0	0	0	0	0	0	0	0	1	1	6
131	64.2437	2	10.2437	1	54	33.6593	3	male	349	2	no	2	2	1	1	no	no	yes	no	yes	1	Trigers	0	0	0	0	1	0	0	0	0	0	0	0	0	0	0	0	0	0	1	1	6
132	68.5147	2	18.5147	1	50	26.8817	1	male	283	2	yes	4	2	1	1	no	no	no	yes	no	1	Trigers	1	0	0	0	0	0	0	0	0	0	0	0	0	0	0	0	0	0	1	1	2
133	56.9911	1	15.9911	0	41	32.6531	3	male	169	1	no	1	1	1	1	yes	no	no	no	no	1	Trigers	0	0	0	0	0	0	0	0	0	0	0	0	0	0	0	0	0	0	0	0	4
134	58.5982	1	29.5982	0	29	25.3934	1	male	522	3	yes	0	0	0	1	no	yes	no	no	no	1	Trigers	0	0	0	0	0	0	0	1	0	0	0	0	0	0	0	0	0	0	1	1	2
135	77.5578	3	47.5578	0	30	26.5759	1	male	275	2	no	2	2	1	1	no	no	yes	no	no	1	Trigers	0	0	0	0	0	1	0	0	0	0	0	0	0	0	0	0	0	0	1	1	1
136	59.2498	1	15.2498	0	44	33.8123	3	male	212	1	no	2	2	1	1	no	no	no	no	no	0	Trigers	1	0	0	0	0	0	0	0	0	0	0	0	0	1	0	0	0	1	3	1	4
137	46.976	1	6.97604	0	40	30.6939	2	male	223	1	no	1	1	1	1	no	no	no	no	no	0	Trigers	0	0	0	0	0	0	0	0	0	0	0	0	0	0	0	0	1	0	1	1	6
138	66.193	2	16.193	1	50	38.0901	3	male	227	1	no	1	1	1	1	no	no	no	yes	no	1	Trigers	0	0	0	0	0	0	0	0	0	0	0	0	0	0	0	0	1	0	1	1	1
139	80.3368	3	40.3368	0	40	25.6173	1	male	286	2	no	3	2	1	1	no	no	no	no	no	0	Trigers	0	0	0	0	0	0	0	0	0	0	0	0	0	0	0	0	0	0	0	0	1
140	56.4025	1	20.4025	0	36	26.8136	1	male	337	2	no	0	0	1	1	no	no	no	no	yes	1	Trigers	0	1	0	1	0	1	1	0	0	0	0	0	0	0	0	0	0	0	4	1	3
141	56.6379	1	8.63792	0	48	28.3419	2	male	204	1	no	0	0	1	1	no	no	no	no	no	0	Trigers	1	0	0	0	0	0	0	0	0	0	0	0	0	0	0	0	0	0	1	1	3
142	48.2957	1	6.29569	0	42	32.6059	3	male	286	2	no	1	1	1	1	no	no	no	no	no	0	Trigers	0	0	0	0	1	0	0	0	0	0	0	0	0	0	0	0	1	1	3	1	5
143	57.7632	1	22.7632	0	35	29.2839	2	male	363	3	no	0	0	1	1	no	yes	yes	no	no	1	Trigers	0	0	0	0	1	0	0	0	0	0	0	0	0	0	0	0	0	0	1	1	1
144	79.4743	3	19.4743	2	60	39.8438	3	female	214	1	no	2	2	1	1	no	no	no	no	no	0	Trigers	0	0	0	0	0	0	0	0	0	0	0	0	0	0	0	0	0	0	0	0	2
145	76.8241	3	3.8241	2	73	29.903	2	female	507	3	no	2	2	0	1	no	no	no	no	no	0	Trigers	0	0	0	0	0	0	0	0	0	0	0	0	0	0	0	0	0	0	0	0	4
146	67.9699	2	37.9699	0	30	28.5156	2	male	520	3	no	1	1	0	1	no	no	no	no	no	0	Trigers	1	0	0	0	1	0	0	0	0	0	0	0	0	0	0	0	0	0	2	1	5
147	65.5414	2	4.54141	2	61	52.3438	3	female	173	1	no	2	2	1	1	no	no	no	no	no	0	Trigers	0	0	0	0	0	0	0	0	0	0	0	0	0	0	0	0	0	0	0	0	4
148	76.2765	3	4.27652	2	72	41.7969	3	female	297	2	no	2	2	1	1	no	no	no	no	no	0	Trigers	1	0	0	0	0	0	0	0	0	0	0	0	0	0	0	0	0	0	1	1	1
149	78.9788	3	14.9788	2	64	29.9383	2	male	233	1	no	1	1	1	1	no	no	no	no	no	0	Trigers	0	0	0	0	0	0	0	0	0	0	0	0	0	0	0	0	0	0	0	0	2
150	46.4559	1	12.4559	0	34	28.634	2	male	251	2	no	2	2	1	1	no	no	yes	yes	no	1	Trigers	0	0	0	0	1	0	0	0	0	0	0	0	0	1	0	1	1	0	4	1	3
151	76.3477	3	3.34771	2	73	26.7755	1	male	326	2	no	2	2	1	1	no	no	no	no	no	0	Trigers	0	0	0	0	0	0	0	0	0	0	0	0	0	0	0	0	0	0	0	0	6
152	54.6064	1	3.60643	1	51	45.3287	3	male	247	1	no	2	2	1	1	no	no	no	no	no	0	Trigers	0	0	0	0	0	0	0	0	0	0	0	0	0	0	0	0	0	0	0	0	5
153	61.5688	1	16.5688	0	45	33.0783	3	male	381	3	no	0	0	1	1	no	no	no	no	no	0	Trigers	0	0	0	0	0	0	0	0	0	0	0	0	0	0	0	0	0	0	0	0	5
154	78.4148	3	6.41479	2	72	28.4005	2	male	309	2	no	3	2	1	1	no	no	no	no	no	0	Trigers	0	0	0	0	0	0	0	0	0	0	0	0	0	0	0	0	0	0	0	0	2
155	53.6235	1	23.6235	0	30	25.3515	1	male	319	2	yes	0	0	1	1	no	no	yes	no	no	1	Trigers	0	0	1	0	1	0	0	0	0	0	0	0	0	0	0	0	0	0	2	1	2
156	54.5544	1	15.5544	0	39	30.4219	2	male	372	3	no	0	0	1	1	yes	no	no	no	no	1	Trigers	0	0	0	0	0	0	0	0	0	0	0	0	0	0	0	0	0	0	0	0	30
157	56.5366	1	25.5366	0	31	29.0698	2	male	513	3	no	0	0	0	1	no	no	no	no	no	0	Trigers	0	0	0	0	0	0	0	0	0	0	0	0	0	0	0	0	0	0	0	0	6
158	77.2676	3	4.26762	2	73	30.478	2	female	608	3	no	2	2	0	1	no	no	no	no	no	0	Trigers	0	0	0	0	0	0	0	0	0	0	0	0	0	0	0	0	0	0	0	0	2
159	65.0322	2	4.03217	2	61	29.4118	2	male	518	3	no	1	1	0	1	no	no	no	no	no	0	Trigers	0	0	0	0	0	0	0	0	0	0	0	0	0	0	0	0	0	0	0	0	2
160	53.347	1	5.34702	0	48	25.3515	1	male	215	1	no	1	1	1	1	no	no	no	no	no	0	Trigers	0	0	0	0	0	0	0	0	0	0	0	0	0	0	0	0	0	0	0	0	2
161	69.2485	2	6.24846	2	63	23.4568	1	male	486	3	no	0	0	0	1	no	no	no	no	no	0	Trigers	0	0	0	0	0	0	0	0	0	0	0	0	0	0	0	0	0	0	0	0	2
162	86.1164	3	10.1164	2	76	30.8397	2	male	204	1	no	3	2	1	1	no	no	no	no	no	0	Trigers	0	0	0	0	1	0	0	0	0	0	0	0	0	0	0	0	0	0	1	1	40
163	48.3258	1	8.32581	0	40	28.9941	2	male	232	1	no	0	0	1	1	no	no	yes	no	yes	1	Trigers	0	0	0	0	0	1	0	0	1	0	0	0	0	0	0	0	0	0	2	1	2
164	70.4476	2	3.44764	2	67	34.5179	3	male	405	3	no	3	2	1	1	no	no	no	no	no	0	Trigers	0	0	0	0	0	0	0	0	0	0	0	0	0	0	0	0	0	0	0	0	2
165	68.5092	2	3.50924	2	65	30.0408	2	male	240	1	no	1	1	1	1	no	no	no	no	no	0	Trigers	1	0	0	0	0	0	0	0	0	0	0	0	0	0	0	0	0	0	1	1	2
166	62.2259	2	22.2259	0	40	34.041	3	male	495	3	yes	2	2	0	1	yes	no	no	no	yes	1	Trigers	0	0	0	0	0	0	0	0	0	0	0	0	0	0	0	0	0	0	0	0	1
167	75.1321	3	3.1321	2	72	25.2595	1	male	268	2	no	3	2	1	1	no	no	no	no	no	0	Trigers	0	0	0	0	0	0	0	0	0	0	0	0	0	0	0	0	0	0	0	0	2
168	60.1807	1	15.1807	0	45	28.5763	2	male	450	3	no	1	1	0	1	no	no	no	no	no	0	Trigers	0	0	1	0	0	0	0	0	0	0	0	0	0	0	0	0	0	0	1	1	1
169	63.1321	2	7.1321	1	56	32.2979	3	female	313	2	no	0	0	0	1	no	no	no	no	no	0	Trigers	0	0	0	0	0	0	0	0	0	0	0	0	0	0	0	0	0	0	0	0	1
170	56.104	1	15.104	0	41	27.3356	1	male	158	1	no	0	0	1	1	no	no	no	no	no	0	Trigers	0	0	0	0	0	0	0	0	0	0	0	0	0	0	0	0	0	0	0	0	8
171	76.3313	3	6.33128	2	70	29.9836	2	male	231	1	no	1	1	1	1	yes	no	no	no	no	1	Trigers	0	0	0	0	0	0	0	0	0	0	0	0	0	0	0	0	0	0	0	0	3
172	75.2936	3	4.29363	2	71	33.5153	3	male	678	3	no	2	2	0	1	no	no	no	no	no	0	Trigers	0	0	0	0	0	0	0	0	0	0	1	0	0	0	0	0	0	0	1	1	4
173	83.9973	3	13.9973	2	70	27.7275	2	male	374	3	no	1	1	1	1	no	no	no	no	no	0	Trigers	0	0	0	0	0	0	0	0	0	0	0	0	0	0	0	0	0	0	0	0	3
174	73.4209	3	13.4209	2	60	32.112	3	male	264	2	no	2	2	1	1	no	no	yes	no	no	1	Trigers	0	0	0	1	1	0	0	0	0	0	0	0	1	0	0	0	0	0	3	1	3
175	69.1937	2	5.1937	2	64	30.9715	3	male	266	2	no	0	0	1	1	no	no	yes	no	no	1	Trigers	0	0	0	0	1	0	0	0	0	0	0	0	0	1	0	0	0	0	2	1	5
176	56.9637	1	18.9637	0	38	37.1074	3	male	224	1	no	0	0	1	1	no	no	no	no	no	0	Trigers	0	0	0	0	1	0	0	0	0	0	0	0	0	0	0	0	1	0	2	1	7
177	71.6578	3	27.6578	0	44	29.3776	2	male	378	3	no	2	2	1	1	no	no	no	no	no	0	Trigers	0	0	0	0	0	0	0	0	0	0	0	0	0	0	0	0	0	0	0	0	2
178	68	2	8	2	60	36.3322	3	female	493	3	no	3	2	0	1	no	no	no	no	no	0	Trigers	0	0	0	0	0	0	0	0	0	0	0	0	0	0	0	0	0	0	0	0	3
179	81.6783	3	6.6783	2	75	29.9967	2	female	406	3	yes	2	2	1	1	no	no	no	no	no	0	Trigers	0	0	0	0	0	0	0	0	0	0	0	0	0	0	0	0	0	0	0	0	3
180	53.7878	1	3.78782	1	50	30.8365	2	male	391	3	no	0	0	1	1	yes	no	no	no	no	1	Trigers	0	0	0	0	1	0	0	0	0	0	0	0	0	0	0	0	0	0	1	1	2
181	56.742	1	4.74196	1	52	27.7323	2	male	290	2	no	0	0	1	1	no	no	no	no	no	0	Trigers	0	0	0	0	0	1	0	0	0	0	0	0	1	0	0	0	0	0	2	1	1
182	56.5503	1	12.5503	0	44	27.4445	2	male	471	3	no	0	0	0	1	no	no	no	no	no	0	Trigers	1	0	1	0	0	0	0	0	0	0	0	0	0	0	0	0	0	0	2	1	2
183	69.9384	2	6.9384	2	63	30.7958	2	male	199	1	no	2	2	1	1	no	no	no	no	no	0	Trigers	0	0	0	0	0	0	0	0	0	0	0	0	0	0	0	0	0	0	0	0	1
184	55.8029	1	3.80288	1	52	28.1969	2	female	216	1	no	0	0	1	1	no	no	no	no	no	0	Trigers	0	0	0	0	0	0	0	0	0	0	0	0	0	0	0	0	0	0	0	0	1
185	46.1081	1	4.10815	0	42	27.7744	2	male	335	2	no	1	1	1	1	no	no	no	no	no	0	Trigers	0	0	0	0	0	0	0	0	0	0	0	0	0	0	0	0	0	1	1	1	5
186	68.3942	2	12.3942	1	56	24.6181	1	male	238	1	no	1	1	1	1	no	no	no	no	no	0	Trigers	0	0	0	0	0	0	0	0	0	0	0	0	0	0	0	0	0	0	0	0	3
187	51.5674	1	18.5674	0	33	27.7575	2	male	439	3	no	1	1	1	1	no	no	yes	no	no	1	Trigers	0	0	0	0	0	0	0	0	0	0	0	0	0	0	0	0	0	0	0	0	2
188	61.2758	1	4.27584	1	57	28.4055	2	male	222	1	no	0	0	1	1	no	no	no	no	no	0	Trigers	0	0	0	0	0	0	0	0	0	0	0	0	0	0	0	0	0	0	0	0	4
189	64.5585	2	19.5585	0	45	29.8606	2	male	272	2	no	1	1	1	1	no	no	yes	no	yes	1	Trigers	0	0	0	0	1	1	0	0	0	0	0	0	0	0	0	0	0	0	2	1	3
190	58.0972	1	14.0972	0	44	30.5568	2	male	528	3	no	0	0	0	1	no	no	yes	no	no	1	Trigers	0	0	0	0	1	0	0	0	0	0	0	0	0	0	0	0	1	0	2	1	2
191	65.3114	2	7.31143	1	58	25.8166	1	male	449	3	no	0	0	1	1	no	no	no	no	no	0	Trigers	0	0	0	0	0	0	0	0	0	0	0	0	0	0	0	0	0	0	0	0	3
192	67.77	2	11.77	1	56	28.3737	2	male	223	1	no	4	2	1	1	no	no	no	no	no	0	Trigers	0	0	0	1	1	0	0	0	0	0	0	0	0	0	0	0	0	0	2	1	2
193	71.5044	3	42.5044	0	29	28.3266	2	male	542	3	no	2	2	0	1	no	no	no	no	no	0	Trigers	0	0	0	0	0	0	0	0	0	0	0	0	0	0	0	0	0	0	0	0	6
194	67.3676	2	22.3676	0	45	29.7004	2	male	213	1	no	1	1	1	1	no	no	yes	no	yes	1	Trigers	0	0	0	0	1	0	0	0	0	0	0	0	1	0	0	0	0	0	2	1	2
195	69.6372	2	10.6372	1	59	26.1752	1	male	274	2	no	1	1	1	1	no	no	yes	no	no	1	Trigers	0	0	0	0	0	0	0	0	0	0	0	0	0	0	0	0	0	0	0	0	6
196	69.2704	2	24.2704	0	45	30.3233	2	male	488	3	no	1	1	1	1	no	yes	no	no	no	1	Trigers	0	0	0	0	0	0	0	0	0	0	0	0	0	0	0	0	0	0	0	0	3
197	59.3429	1	19.3429	0	40	26.0146	1	male	169	1	no	0	0	1	1	no	no	yes	yes	no	1	Trigers	0	0	0	0	0	0	0	0	0	0	0	0	0	0	0	0	0	0	0	0	1
198	63.6797	2	18.6797	0	45	27.1708	1	male	539	3	no	0	0	1	1	no	no	yes	no	no	1	Trigers	0	0	0	0	0	0	1	0	0	1	0	0	0	0	0	0	0	0	2	1	4
199	59.6824	1	29.6824	0	30	31.4815	3	male	241	1	no	0	0	1	1	no	no	no	no	no	0	Trigers	0	0	0	0	0	0	0	0	0	0	0	0	0	0	0	0	0	0	0	0	5
200	54.3244	1	6.32444	0	48	23.04	1	male	291	2	no	0	0	1	1	yes	no	no	yes	yes	1	Trigers	0	0	0	0	0	0	0	0	0	0	0	0	1	0	0	0	0	0	1	1	2
201	60.3806	1	28.3806	0	32	23.1837	1	male	466	3	no	0	0	0	1	no	no	no	no	no	0	Trigers	0	0	0	0	0	0	0	0	0	0	0	0	0	0	0	0	0	0	0	0	2
202	59.822	1	2.82204	1	57	30.9715	3	male	234	1	no	0	0	1	1	no	no	no	no	yes	1	Trigers	0	0	0	0	0	0	0	0	0	0	0	0	0	0	0	0	0	0	0	0	2
203	79.4114	3	16.4114	2	63	29.9836	2	male	588	3	yes	0	0	0	1	no	no	no	no	no	0	Trigers	1	0	0	0	0	0	0	0	0	0	0	0	0	0	0	0	0	0	1	1	15
204	66.0123	2	26.0123	0	40	35.3218	3	male	535	3	no	4	2	0	1	no	no	no	no	no	0	Trigers	0	0	0	0	0	0	0	0	0	0	0	0	0	1	0	0	0	0	1	1	2
205	66.527	2	21.527	0	45	27.2509	1	male	389	3	yes	3	2	0	1	no	no	no	no	no	0	Trigers	0	0	0	0	0	0	0	0	0	0	0	0	0	0	0	0	1	0	1	1	1
206	69.755	2	13.755	1	56	30.4867	2	male	225	1	no	1	1	1	1	yes	no	yes	no	no	1	Trigers	0	0	0	0	1	0	1	0	0	1	0	0	1	0	1	0	0	0	5	1	2
207	51.8631	1	16.8631	0	35	29.4076	2	male	219	1	no	0	0	1	1	no	no	no	no	no	0	Trigers	0	0	0	0	0	0	0	0	0	0	0	0	0	0	0	0	0	0	0	0	4
208	76.6598	3	41.6598	0	35	27.1708	1	male	362	3	no	2	2	0	1	no	no	yes	no	no	1	Trigers	0	0	0	0	0	0	0	0	0	0	0	0	0	0	0	0	0	0	0	0	1
209	81.0294	3	3.02943	2	78	27.4691	2	male	261	2	no	1	1	1	1	yes	no	no	no	no	1	Trigers	0	0	0	0	0	0	1	0	0	0	0	0	0	0	0	0	0	0	1	1	2
210	72.3422	3	7.34223	2	65	24.2587	1	male	419	3	no	1	1	0	1	yes	no	no	no	no	1	Trigers	0	0	0	0	0	0	0	0	0	0	0	0	1	0	0	0	0	0	1	1	1
211	72.9336	3	34.9336	0	38	26.9274	1	male	208	1	no	1	1	1	1	no	no	no	no	no	0	Trigers	0	0	0	0	0	0	0	0	0	0	0	0	0	0	0	0	0	0	0	0	4
212	63.7536	2	23.7536	0	40	26.493	1	male	231	1	no	3	2	1	1	no	no	no	no	no	0	Trigers	0	0	0	0	0	0	0	0	0	0	0	0	0	0	0	0	0	0	0	0	2
213	59.9671	1	9.96714	1	50	24.6914	1	male	280	2	no	1	1	1	1	no	no	no	no	no	0	Trigers	0	0	0	0	0	0	0	0	0	0	0	0	0	0	0	0	0	0	0	0	1
214	62.0342	2	22.0342	0	40	41.7959	3	male	484	3	no	1	1	0	1	no	no	no	yes	no	1	Trigers	0	0	0	0	0	0	0	0	0	0	0	0	0	0	0	0	0	0	0	0	4
215	71.4442	3	13.4442	1	58	34.4148	3	male	238	1	no	0	0	1	1	no	no	no	no	no	0	Trigers	0	0	0	0	0	0	0	0	0	0	0	0	0	0	0	0	0	0	0	0	15
216	70.2587	2	4.25873	2	66	27.4756	2	female	204	1	no	1	1	1	1	no	no	no	no	no	0	Trigers	0	0	0	0	0	0	0	0	0	0	0	0	0	0	0	0	0	0	0	0	3
217	62.3847	2	12.3847	1	50	34.041	3	male	326	2	no	0	0	1	1	no	yes	no	no	no	1	Trigers	0	0	0	0	0	0	0	0	0	0	0	0	0	0	0	0	0	0	0	0	3
218	66.5763	2	21.5763	0	45	32.5577	3	male	218	1	no	2	2	1	1	no	no	no	no	yes	1	Trigers	0	0	0	0	0	0	0	0	0	0	0	0	1	0	0	0	0	0	1	1	6
219	57.5688	1	2.56879	1	55	25.963	1	male	511	3	no	1	1	0	1	no	no	no	no	no	0	Trigers	0	0	0	0	0	0	0	0	0	0	0	0	0	0	0	0	0	0	0	0	1
220	80.2218	3	20.2218	2	60	21.8724	1	male	207	1	yes	3	2	1	1	no	no	no	no	no	0	Trigers	0	0	0	0	0	0	0	0	0	0	0	0	0	0	0	0	0	0	0	0	8
221	67.1458	2	3.14579	2	64	25.8645	1	male	222	1	no	1	1	1	1	yes	no	no	no	yes	1	Trigers	0	0	0	0	0	0	0	0	0	0	0	0	0	0	0	0	0	0	0	0	1
222	64.3778	2	4.37782	2	60	37.4351	3	male	324	2	no	2	2	1	1	no	no	no	no	no	0	Trigers	0	0	0	0	0	0	0	0	0	0	0	0	0	0	0	0	0	0	0	0	5
223	75.5565	3	5.55647	2	70	25.3906	1	female	412	3	no	2	2	1	1	no	no	no	yes	no	1	Trigers	0	0	0	0	0	0	0	0	0	0	0	0	0	0	0	0	1	0	1	1	3
224	56.6626	1	3.66256	1	53	22.6003	1	female	338	2	no	0	0	1	1	no	no	no	no	no	0	Trigers	1	0	0	0	0	0	0	0	0	0	0	0	0	0	0	0	0	0	1	1	2
225	81.0459	3	13.0459	2	68	29.3878	2	male	414	3	no	3	2	0	1	no	no	no	no	no	0	Trigers	0	0	0	0	0	0	0	0	0	0	0	0	0	0	0	0	0	0	0	0	1
226	72.5613	3	5.56126	2	67	31.6522	3	male	476	3	no	1	1	0	1	no	no	no	no	no	0	Trigers	0	0	0	0	0	0	0	0	0	0	0	0	0	0	0	0	0	0	0	0	1
227	75.9014	3	47.9014	0	28	27.4145	2	male	259	2	no	4	2	1	1	no	no	no	no	no	0	Trigers	0	0	0	1	1	0	0	0	0	0	0	0	0	0	0	0	1	0	3	1	10
228	60.8843	1	8.88433	1	52	48.0969	3	female	274	2	no	3	2	1	1	no	no	no	no	no	0	Trigers	0	0	0	0	0	0	0	0	0	0	0	0	0	0	0	0	0	0	0	0	6
229	58.3682	1	8.36824	1	50	31.5617	3	male	205	1	no	0	0	1	1	no	no	no	no	no	0	Trigers	0	0	0	0	1	0	0	0	1	0	0	0	0	0	0	0	0	0	2	1	1
230	67.0226	2	22.0226	0	45	26.449	1	male	257	2	no	1	1	1	1	no	no	no	no	no	0	Trigers	0	0	0	0	0	0	0	0	0	0	0	0	0	0	0	0	0	0	0	0	1
231	62.6886	2	38.6886	0	24	33.7465	3	male	309	2	no	1	1	1	1	no	no	yes	no	yes	1	Trigers	0	0	0	0	1	0	0	0	0	0	0	0	0	1	0	0	0	0	2	1	4
232	49.5222	1	5.52224	0	44	25.8645	1	male	203	1	no	0	0	1	1	no	no	no	no	no	0	Trigers	0	0	0	0	0	0	0	0	0	0	0	0	0	0	0	0	0	0	0	0	3
233	43.6222	1	4.62218	0	39	35.3218	3	male	249	1	no	0	0	1	1	no	no	no	no	no	0	Trigers	0	0	0	0	0	0	0	0	0	0	0	0	0	0	0	0	0	0	0	0	3
234	72.3778	3	5.37782	2	67	25.6612	1	male	456	3	no	0	0	0	1	no	no	no	no	no	0	Trigers	0	0	0	0	0	0	0	0	0	0	0	0	0	0	0	0	0	0	0	0	2
235	66.6092	2	20.6092	0	46	23.1834	1	male	362	3	no	2	2	1	1	no	no	no	no	no	0	Trigers	0	0	0	0	0	0	0	0	0	0	0	0	0	0	0	0	0	0	0	0	3
236	46.5353	1	5.53525	0	41	26.1719	1	male	331	2	no	0	0	1	1	no	no	no	no	no	0	Trigers	0	0	0	0	0	0	0	0	0	0	0	0	0	0	0	0	0	0	0	0	1
237	80.2272	3	4.22724	2	76	25.9516	1	female	150	1	no	4	2	1	1	no	no	no	no	no	0	Trigers	0	0	0	0	0	0	0	0	0	0	0	0	0	0	0	0	0	0	0	0	3
238	52.8296	1	14.8296	0	38	26.5888	1	male	361	3	no	0	0	1	1	no	no	no	no	no	0	Trigers	0	0	0	0	0	0	0	1	0	0	0	0	0	0	0	0	0	0	1	1	1
239	74.7652	3	15.7652	1	59	23.5102	1	male	203	1	no	2	2	1	1	no	no	yes	no	no	1	Trigers	0	0	0	1	0	0	0	0	0	0	0	0	0	0	0	0	0	0	1	1	3
240	83.7207	3	21.7207	2	62	26.3465	1	male	338	2	no	1	1	1	1	no	no	no	no	no	0	Trigers	0	0	0	0	1	0	0	0	0	0	0	0	0	0	0	0	0	0	1	1	4
241	54.7543	1	6.75428	0	48	27.7778	2	male	189	1	no	1	1	1	1	no	no	no	no	no	0	Trigers	0	0	0	0	0	0	0	1	0	0	0	0	0	0	0	0	0	0	1	1	2
242	71.7509	3	21.7509	1	50	31.5886	3	male	236	1	no	1	1	1	1	no	no	no	no	no	0	Trigers	0	0	0	0	0	0	0	0	0	0	0	0	0	0	0	0	0	0	0	0	10
243	67.948	2	15.948	1	52	26.5432	1	male	289	2	no	3	2	1	1	no	no	no	no	no	0	Trigers	0	0	0	0	0	0	0	0	0	0	0	0	0	0	0	0	0	1	1	1	5
244	69.2704	2	35.2704	0	34	26.1738	1	male	229	1	no	0	0	1	1	no	no	no	no	no	0	Trigers	0	0	0	0	0	0	0	0	0	0	0	0	0	0	0	0	0	0	0	0	7
245	73.8617	3	13.8617	2	60	47.6891	3	male	324	2	no	2	2	1	1	no	no	no	no	no	0	Trigers	0	0	0	0	0	0	0	0	0	0	0	0	0	0	0	0	0	0	0	0	3
246	71.9124	3	11.9124	2	60	29.3848	2	male	291	2	no	3	2	1	1	no	no	no	no	no	0	Trigers	0	0	0	0	0	0	0	0	0	0	0	0	0	0	0	0	0	0	0	0	2
247	49.796	1	9.79603	0	40	33.0578	3	male	250	1	yes	0	0	1	1	yes	yes	no	no	no	1	Trigers	0	0	0	0	0	0	0	0	0	0	0	0	0	0	0	0	0	0	0	0	2
248	72.7474	3	12.7474	2	60	32	3	male	253	2	no	1	1	1	1	no	yes	no	no	no	1	Trigers	0	0	0	0	0	0	0	0	0	0	0	0	0	1	0	0	0	0	1	1	3
249	66.3655	2	8.3655	1	58	28.4082	2	male	518	3	no	0	0	0	1	no	no	no	no	no	0	Trigers	0	0	0	0	0	0	0	0	0	0	0	0	0	0	0	0	1	0	1	1	1
250	76.961	3	12.961	2	64	22.1453	1	male	288	2	no	2	2	1	1	no	no	no	no	no	0	Trigers	0	0	0	0	0	0	0	0	0	0	0	0	0	0	0	0	0	0	0	0	2
251	58.5845	1	8.58453	1	50	29.3658	2	male	238	1	no	0	0	1	1	no	no	no	no	no	0	Trigers	0	0	0	0	0	0	0	0	0	0	0	0	0	0	0	0	0	0	0	0	7
252	60.1889	1	5.18891	1	55	25.9043	1	male	290	2	no	0	0	1	1	no	no	no	no	no	0	Trigers	0	0	0	0	0	0	0	0	0	0	0	0	0	0	0	0	0	0	0	0	2
253	75.8111	3	20.8111	1	55	34.0866	3	male	244	1	no	0	0	1	1	no	no	yes	no	no	1	Trigers	0	0	0	0	0	0	0	0	0	0	0	0	0	0	0	0	0	0	0	0	1
254	76.3641	3	12.3641	2	64	25.6173	1	male	248	1	no	1	1	1	1	no	no	no	no	no	0	Trigers	0	0	0	0	0	0	0	0	0	0	0	0	0	0	0	0	0	0	0	0	6
255	63.7098	2	3.70979	2	60	33.6728	3	female	375	3	no	3	2	0	1	no	no	no	no	no	0	Trigers	0	0	0	0	0	0	0	0	0	0	0	0	0	0	0	0	0	0	0	0	1
256	53.9329	1	4.93292	0	49	33.464	3	male	478	3	no	0	0	0	1	no	no	no	no	no	0	Trigers	0	0	0	0	0	0	0	0	0	0	0	0	0	0	0	0	0	0	0	0	1
257	61.7823	1	11.7823	1	50	37.8776	3	male	398	3	no	3	2	1	1	no	no	no	no	no	0	Trigers	0	0	0	0	0	0	0	0	0	0	0	0	0	0	0	0	0	0	0	0	8
258	52.9144	1	27.9144	0	25	39.6694	3	male	517	3	no	3	2	0	1	no	no	no	yes	no	1	Trigers	0	0	0	0	0	0	0	0	0	0	0	0	0	0	0	0	0	0	0	0	4
259	94.1355	3	26.1355	2	68	20.202	1	male	257	2	no	3	2	1	1	no	no	no	no	no	0	Trigers	0	0	0	0	0	0	0	0	0	0	0	0	1	0	0	0	0	0	1	1	1
260	62.5298	2	12.5298	1	50	31.4359	3	male	421	3	no	2	2	0	1	no	no	no	no	no	0	Trigers	0	0	0	0	1	0	0	0	0	0	0	0	0	0	0	0	0	0	1	1	2
261	65.5086	2	15.5086	1	50	26.7755	1	male	236	1	yes	0	0	1	1	no	no	yes	no	no	1	Trigers	0	0	0	0	1	0	0	0	0	0	0	0	0	0	0	0	0	0	1	1	2
262	86.0096	3	6.00958	2	80	22.2825	1	male	470	3	no	3	2	0	1	no	no	no	no	no	0	Trigers	0	0	0	0	0	0	0	0	0	0	0	0	1	0	0	0	0	0	1	1	1
263	68.345	2	4.34497	2	64	27.4717	2	male	499	3	yes	1	1	0	1	no	no	yes	no	no	1	Trigers	0	0	0	0	1	0	0	0	0	0	0	0	0	0	0	0	0	0	1	1	1
264	50.9076	1	3.9076	0	47	25.8546	1	male	179	1	no	0	0	1	1	no	no	no	no	no	0	Trigers	0	0	0	0	0	0	0	0	0	0	0	0	0	0	0	0	0	0	0	0	4
265	67.6797	2	3.67967	2	64	26.7036	1	male	221	1	no	1	1	1	1	yes	yes	no	no	no	1	Trigers	0	0	0	0	0	0	0	0	0	0	0	0	0	0	0	0	0	0	0	0	4
266	59.2909	1	6.2909	1	53	35.3218	3	male	285	2	no	2	2	1	1	no	no	no	no	no	0	Trigers	0	0	0	0	0	0	0	0	0	0	0	0	0	0	0	0	0	0	0	0	4
267	86.4285	3	16.4285	2	70	22.1003	1	female	519	3	no	2	2	0	1	no	no	no	no	no	0	Trigers	0	0	0	0	0	0	0	0	0	0	0	0	0	0	0	0	0	0	0	0	2
268	64.6461	2	6.64613	1	58	28.0816	2	male	188	1	no	3	2	1	1	no	no	no	no	no	0	Trigers	0	0	0	0	1	0	0	0	0	0	0	0	0	0	0	0	0	0	1	1	3
269	74.883	3	49.883	0	25	31.2809	3	male	383	3	no	0	0	0	1	no	no	no	no	no	0	Trigers	0	0	0	0	0	1	0	0	0	0	0	0	0	0	0	0	0	0	1	1	3
270	73.128	3	13.128	2	60	40.9058	3	male	247	1	no	3	2	1	1	no	no	no	no	no	0	Trigers	0	0	0	0	0	0	0	0	0	0	0	0	0	0	0	0	0	0	0	0	10
271	69.9411	2	19.9411	1	50	22.5309	1	male	418	3	no	3	2	1	1	no	no	no	no	no	0	Trigers	0	0	0	0	0	0	0	0	0	0	0	0	0	1	0	0	0	0	1	1	6
272	58.2505	1	5.25051	1	53			male	325	2	yes	0	0	1	1	no	no	yes	no	no	1	Trigers	0	0	0	0	0	0	0	0	0	1	0	0	0	0	1	0	0	0	2	1	3
273	64.2382	2	23.2382	0	41	28.4055	2	male	188	1	no	0	0	1	1	no	no	no	no	no	0	Trigers	0	0	0	0	0	0	0	0	0	0	0	0	0	0	0	0	0	0	0	0	2
274	71.1622	3	11.1622	2	60	28.3737	2	male	216	1	no	1	1	1	1	no	no	no	no	no	0	Trigers	0	0	0	0	0	0	0	0	0	0	0	0	0	0	0	0	0	0	0	0	2
275	84.8049	3	2.80493	2	82	23.9995	1	male	639	3	yes	2	2	0	1	no	no	no	no	no	0	Trigers	0	0	0	0	0	0	0	0	0	0	0	0	0	0	0	0	0	0	0	0	2
276	76.7912	3	4.79124	2	72	24.9135	1	male	199	1	no	1	1	1	1	no	no	no	no	no	0	Trigers	0	0	0	0	0	0	0	1	0	0	0	0	0	0	0	0	0	0	1	1	4
277	54.3025	1	9.30253	0	45	25.42	1	male	307	2	no	1	1	1	1	no	no	yes	no	no	1	Trigers	0	0	0	0	0	0	0	0	0	0	0	0	0	0	0	0	0	0	0	0	12
278	80.8159	3	10.8159	2	70	25.8478	1	male	520	3	no	2	2	0	1	no	no	no	no	no	0	Trigers	0	0	0	0	0	0	0	0	0	0	0	0	0	0	0	0	0	0	0	0	5
279	83.5264	3	33.5264	1	50	26.3465	1	female	418	3	no	3	2	0	1	no	no	no	no	yes	1	Trigers	0	0	0	0	0	0	0	0	0	0	0	0	0	1	0	0	0	0	1	1	3
280	56.9309	1	24.9309	0	32	33.2085	3	male	437	3	no	0	0	0	1	no	no	yes	yes	no	1	Trigers	0	0	0	1	0	0	0	0	0	0	0	0	0	0	0	0	1	0	2	1	6
281	53.8782	1	3.87817	1	50	22.9917	1	male	205	1	no	2	2	1	1	no	no	no	no	no	0	Trigers	0	0	0	0	0	0	0	0	0	0	0	0	0	0	0	0	0	0	0	0	2
282	87.1814	3	4.18138	2	83	24.6548	1	female	431	3	no	2	2	0	1	no	no	no	no	no	0	Trigers	0	0	0	0	0	0	0	0	0	0	0	0	0	0	0	0	0	0	0	0	3
283	63.488	2	29.488	0	34	30.4867	2	male	479	3	no	0	0	0	1	no	no	no	no	no	0	Trigers	0	0	0	0	0	0	0	0	0	0	0	0	0	0	0	0	0	0	0	0	4
284	83.3429	3	38.3429	0	45	26.1224	1	male	290	2	no	2	2	1	1	no	no	no	no	no	0	Trigers	0	0	0	0	0	0	0	0	0	0	0	0	0	0	0	0	0	0	0	0	1
285	81.3662	3	41.3662	0	40	29.271	2	male	346	2	yes	0	0	0	1	no	no	yes	no	no	1	Trigers	0	0	0	0	0	0	0	0	0	0	0	0	0	0	0	0	0	0	0	0	12
286	80.7775	3	22.7775	1	58	26.7755	1	male	232	1	no	3	2	1	1	no	no	no	no	no	0	Trigers	0	0	0	0	0	0	0	0	0	0	0	0	0	0	0	0	0	0	0	0	12
287	70.5243	3	5.5243	2	65	25.3906	1	female	175	1	no	3	2	1	1	no	no	no	no	no	0	Trigers	0	0	0	0	0	0	0	0	0	0	0	0	1	0	0	0	0	0	1	1	1
288	81.3963	3	5.3963	2	76	25.3934	1	male	457	3	no	1	1	0	1	no	no	no	no	no	0	Trigers	0	0	0	0	0	0	0	0	0	0	0	0	0	0	0	0	0	0	0	0	3
289	61.9795	2	21.9795	0	40	34.4781	3	male	478	3	no	2	2	0	1	no	no	no	no	no	0	Trigers	0	0	0	0	0	0	0	0	0	0	0	0	0	1	0	0	0	0	1	1	3
290	61.065	1	13.065	0	48	42.1335	3	male	288	2	no	2	2	1	1	no	no	no	no	no	0	Trigers	0	0	0	0	0	0	0	0	0	0	0	0	0	0	0	0	0	0	0	0	2
291	52.2437	1	35.2437	0	17	25.2595	1	male	213	1	no	0	0	1	1	no	no	no	no	no	0	Trigers	0	0	0	0	0	0	0	0	0	0	0	0	0	0	0	0	0	0	0	0	6
292	67.8768	2	38.8768	0	29	36.0184	3	male	394	3	no	1	1	1	1	no	no	no	no	no	0	Trigers	0	0	0	0	0	0	0	0	0	0	0	0	0	0	0	0	0	0	0	0	3
293	68.6023	2	5.60233	2	63	31.1346	3	male	460	3	no	2	2	0	1	no	no	no	no	no	0	Trigers	0	0	0	0	0	0	0	0	0	0	0	0	0	0	0	0	0	0	0	0	1
294	29.6126	1	9.61259	0	20	31.8339	3	male	547	3	no	1	1	0	1	no	no	no	no	no	0	Trigers	0	0	0	0	0	0	0	0	0	0	0	0	0	0	0	0	0	0	0	0	1
295	67.154	2	12.154	1	55	30.1038	2	male	274	2	no	3	2	1	1	no	no	no	no	no	0	Trigers	0	0	0	0	0	0	0	0	0	0	0	0	0	0	0	0	0	0	0	0	2
296	65.5578	2	35.5578	0	30	27.7769	2	male	213	1	no	0	0	1	1	no	no	yes	no	no	1	Trigers	0	0	0	0	1	0	0	0	0	0	0	0	0	0	0	0	0	0	1	1	5
297	68.5777	2	21.5777	0	47	26.8519	1	male	204	1	no	0	0	1	1	no	no	yes	no	no	1	Trigers	0	1	1	0	0	0	0	0	0	0	0	0	0	0	0	0	0	0	2	1	1
298	61.0048	1	5.00479	1	56	30.3233	2	male	476	3	no	2	2	1	1	no	no	no	no	no	0	Trigers	0	0	0	0	0	0	0	0	0	0	0	0	0	0	0	0	0	0	0	0	3
299	57.3634	1	12.3634	0	45	29.7578	2	male	495	3	yes	0	0	1	1	no	no	no	no	no	0	Trigers	0	0	0	0	0	0	0	0	0	0	0	0	0	0	0	0	0	0	0	0	3
300	66.6612	2	2.66119	2	64	33.6691	3	male	419	3	yes	3	2	1	1	no	no	no	no	no	0	Trigers	0	0	0	0	0	0	0	0	0	0	0	0	0	0	0	0	0	0	0	0	1
301	76.553	3	3.55305	2	73	32.6531	3	male	157	1	no	3	2	1	1	no	no	no	no	no	0	Trigers	0	0	0	0	0	0	0	0	0	0	0	0	0	0	0	0	0	0	0	0	2
302	50.2943	1	10.2943	0	40	32.7442	3	male	231	1	no	1	1	1	1	no	no	no	no	no	0	Trigers	0	0	0	0	0	0	0	0	0	0	0	0	0	0	0	0	0	0	0	0	4
303	51.8987	1	12.8987	0	39	27.4691	2	male	306	2	no	0	0	1	1	no	no	no	no	no	0	Trigers	0	0	0	0	1	0	0	0	0	0	0	0	0	0	0	0	0	0	1	1	1
304	72.397	3	34.397	0	38	21.1463	1	male	283	2	no	2	2	1	1	no	no	no	no	yes	1	Trigers	0	0	0	0	0	1	0	0	0	0	0	0	1	0	0	0	0	0	2	1	12
305	69.8891	2	14.8891	1	55	30.8642	3	male	236	1	no	2	2	1	1	no	no	no	no	no	0	Trigers	0	0	0	0	1	0	0	0	0	0	0	0	1	0	0	0	0	0	2	1	3
306	79.9617	3	9.96167	2	70	38.2716	3	male	522	3	no	3	2	1	1	no	no	no	yes	no	1	Trigers	0	0	0	0	0	0	0	0	0	0	0	0	0	0	0	0	0	0	0	0	3
307	67.8029	2	21.8029	0	46	31.0735	3	male	459	3	no	2	2	0	1	no	no	yes	no	yes	1	Trigers	0	0	0	0	1	0	0	0	0	0	0	0	0	0	0	0	0	0	1	1	3
308	64.0082	2	14.0082	1	50	31.3469	3	male	344	2	no	0	0	1	1	no	no	yes	no	no	1	Trigers	0	0	0	0	0	0	0	0	0	0	0	0	0	0	0	0	0	0	0	0	6
309	59.8248	1	3.82478	1	56	26.5118	1	male	232	1	no	0	0	1	1	no	no	no	no	no	0	Trigers	0	0	0	0	0	0	0	0	0	0	0	0	0	0	0	0	0	0	0	0	2
310	58.9268	1	2.92676	1	56	25.8645	1	male	255	2	no	4	2	1	1	no	no	no	no	no	0	Trigers	0	0	0	0	0	0	0	0	0	0	0	0	0	0	0	0	0	0	0	0	4
311	49.5003	1	8.50034	0	41	27.7778	2	male	254	2	no	1	1	1	1	no	no	no	no	no	0	Trigers	0	0	0	0	0	0	0	0	0	0	0	0	0	0	0	0	0	1	1	1	4
312	66.9405	2	21.9405	0	45	25.8806	1	male	310	2	no	1	1	1	1	no	no	no	no	no	0	Trigers	0	0	1	0	1	0	0	0	0	0	0	0	0	0	0	0	0	0	2	1	2
313	66.8008	2	11.8008	1	55	30.8365	2	male	384	3	no	2	2	1	1	no	no	no	no	no	0	Trigers	0	0	0	0	0	0	0	0	0	0	0	0	0	0	0	0	0	0	0	0	2
314	69.4949	2	19.4949	1	50	37.2245	3	male	407	3	no	2	2	1	1	no	no	no	no	no	0	Trigers	0	0	0	0	1	0	0	0	0	0	0	0	0	0	0	0	0	0	1	1	1
315	67.1704	2	27.1704	0	40	25.6173	1	male	417	3	no	0	0	1	1	no	no	no	no	no	0	Trigers	0	0	0	0	0	0	0	0	0	0	0	0	0	0	0	0	0	0	0	0	2
316	65.5688	2	2.56879	2	63	30.2739	2	male	222	1	no	1	1	1	1	no	no	no	no	no	0	Trigers	0	0	0	0	0	0	0	0	0	0	0	0	0	0	0	0	0	0	0	0	3
317	56.8816	1	26.8816	0	30	24.9337	1	male	243	1	no	0	0	1	1	no	no	yes	no	no	1	Trigers	0	0	0	0	0	0	0	0	0	0	0	0	0	0	0	0	0	0	0	0	1
318	64.3477	2	20.3477	0	44	32.1929	3	male	400	3	yes	4	2	1	1	no	no	yes	no	no	1	Trigers	0	0	0	0	1	0	0	0	0	0	0	0	0	0	0	0	0	0	1	1	5
319	56.2957	1	22.2957	0	34	34.6122	3	male	426	3	no	0	0	0	1	no	no	no	no	no	0	Trigers	0	0	0	0	0	0	0	0	0	0	0	0	0	0	0	0	0	0	0	0	1
320	69.3607	2	9.36071	2	60	32.8769	3	male	258	2	no	1	1	1	1	no	yes	no	no	no	1	Trigers	0	0	0	0	1	0	0	0	0	0	0	0	0	0	0	0	0	0	1	1	2
321	68.9144	2	14.9144	1	54	24.8163	1	male	405	3	no	1	1	1	1	no	no	no	no	no	0	Trigers	0	0	0	0	0	0	0	0	0	0	0	0	0	0	0	0	0	0	0	0	2
322	68.9035	2	23.9035	0	45	30.1038	2	male	226	1	no	2	2	1	1	yes	no	no	no	no	1	Trigers	0	0	0	0	0	0	0	0	0	0	0	0	0	1	0	0	0	0	1	1	4
323	63.4661	2	8.46612	1	55	25.1429	1	male	237	1	no	0	0	1	1	no	no	yes	no	no	1	Trigers	0	0	0	0	1	0	0	0	0	0	0	0	0	0	0	0	0	0	1	1	5
324	81.6509	3	7.65092	2	74	35.9245	3	female	194	1	no	4	2	1	1	no	no	no	no	no	0	Trigers	0	0	0	0	0	0	0	0	0	0	0	0	0	0	0	0	0	0	0	0	1
325	65.5907	2	4.59069	2	61	41.1184	3	female	219	1	no	2	2	1	1	no	yes	no	no	no	1	Trigers	0	0	0	0	0	0	0	0	0	0	0	0	0	0	0	0	0	0	0	0	3
326	69.9576	2	3.95757	2	66	41.7969	3	female	443	3	no	2	2	0	1	no	no	no	no	no	0	Trigers	0	0	0	0	0	0	0	1	0	0	0	0	0	0	0	0	0	0	1	1	1
327	39.2526	1	15.2526	0	24	42.5606	3	male	845	3	no	0	0	0	1	no	no	no	no	no	0	Trigers	0	0	0	0	0	0	0	0	0	0	0	0	0	0	0	0	0	1	1	1	12
328	72.9966	3	3.99657	2	69	24.8971	1	male	216	1	no	2	2	1	1	no	no	no	no	no	0	Trigers	0	0	0	0	0	0	0	0	0	0	0	0	0	0	0	0	0	0	0	0	1
329	64.1752	2	4.17522	2	60	27.4286	2	male	267	2	no	0	0	1	1	no	no	no	no	no	0	Trigers	0	0	0	0	0	0	0	0	0	0	0	0	0	0	0	0	0	0	0	0	10
330	71.655	3	16.655	1	55	27.7177	2	male	429	3	no	0	0	1	1	no	no	no	no	no	0	Trigers	0	0	0	0	0	0	0	0	0	0	0	0	0	0	0	0	0	0	0	0	55
331	65.6646	2	17.6646	0	48	37.6917	3	male	297	2	no	2	2	1	1	no	no	no	no	no	0	Trigers	0	0	0	0	0	0	0	0	0	0	0	0	0	0	0	0	0	0	0	0	10
332	44.3012	1	16.3012	0	28	29.0466	2	male	423	3	no	1	1	1	1	no	no	no	no	no	0	Trigers	0	0	0	0	1	0	0	0	0	0	0	0	0	0	0	0	0	0	1	1	4
333	81.3908	3	2.39083	2	79	34.0636	3	male	296	2	no	1	1	1	1	yes	no	no	no	no	1	Trigers	0	0	0	0	0	0	0	0	0	0	0	0	0	0	0	0	0	0	0	0	2
334	54.5845	1	9.58453	0	45	30.0838	2	male	222	1	no	1	1	1	1	yes	no	no	no	no	1	Trigers	0	0	0	0	0	0	1	0	0	0	0	0	0	0	0	0	0	0	1	1	2
335	63.499	2	3.49897	2	60	29.685	2	male	611	3	no	0	0	0	1	no	no	no	no	no	0	Trigers	0	0	0	0	1	0	0	0	0	0	0	0	0	0	0	0	0	0	1	1	2
336	60.7091	1	15.7091	0	45	25.1559	1	male	233	1	no	0	0	1	1	no	no	no	no	no	0	Trigers	0	0	0	0	0	0	0	0	0	0	0	0	0	0	0	0	0	0	0	0	5
337	81.306	3	6.30595	2	75	26.2976	1	male	580	3	no	2	2	0	1	no	no	no	no	no	0	Trigers	0	0	0	0	0	0	0	0	0	0	0	0	0	0	0	0	0	0	0	0	3
338	70.4887	3	3.48871	2	67	30.4219	2	male	312	2	no	1	1	1	1	no	no	no	no	no	0	Trigers	0	0	0	0	0	0	0	0	0	0	0	0	0	0	0	0	0	0	0	0	4
339	56.9856	1	11.9856	0	45	24.2587	1	male	222	1	no	1	1	1	1	no	no	no	no	no	0	Trigers	0	0	0	0	0	0	1	0	0	0	0	0	0	1	0	0	0	0	2	1	10
340	79.2608	3	10.2608	2	69	21.9671	1	male	574	3	no	1	1	0	1	no	no	no	no	no	0	Trigers	0	0	0	0	1	0	1	0	0	0	0	0	0	0	0	0	0	0	2	1	3
341	71.5072	3	26.5072	0	45	31.1227	3	male	528	3	no	0	0	0	1	no	yes	no	no	no	1	Trigers	0	0	0	0	0	0	1	0	0	0	0	0	0	1	0	0	0	0	2	1	1
342	77.0732	3	3.07323	2	74	31.7418	3	male	196	1	no	1	1	1	1	no	no	no	no	no	0	Trigers	0	0	0	0	0	0	0	0	0	0	0	0	0	0	0	0	0	0	0	0	1
343	49.911	1	19.911	0	30	27.7575	2	male	241	1	no	0	0	1	1	no	no	yes	yes	yes	1	Trigers	0	0	0	0	1	0	0	0	0	0	0	0	0	0	0	0	1	0	2	1	4
344	64.3477	2	11.3477	1	53	32.112	3	male	210	1	no	1	1	1	1	no	no	yes	no	no	1	Trigers	0	0	0	0	0	0	0	0	0	0	0	0	0	0	0	0	0	0	0	0	6
345	81.8398	3	41.8398	0	40	27.2817	1	male	364	3	no	0	0	1	1	no	no	no	no	no	0	Trigers	0	0	0	0	0	0	0	0	0	0	0	0	0	0	0	0	0	0	0	0	2
346	71.6249	3	5.62492	2	66	34.8944	3	male	362	3	no	5	2	0	1	no	no	no	no	no	0	Trigers	0	0	0	0	0	0	0	0	0	0	0	0	0	0	0	0	0	0	0	0	1
347	65.1526	2	24.1526	0	41	25.9787	1	male	458	3	no	0	0	0	1	no	no	no	no	no	0	Trigers	0	0	0	0	0	1	0	0	0	0	0	0	0	0	0	0	0	0	1	1	2
348	38.0479	1	4.04791	0	34	25.8546	1	male	300	2	yes	0	0	1	1	no	no	yes	no	yes	1	Trigers	0	0	0	0	0	0	0	0	0	0	0	0	0	0	0	0	0	0	0	0	3
349	53.1937	1	5.1937	0	48	33.91	3	male	248	1	no	0	0	1	1	yes	no	no	no	yes	1	Trigers	0	0	0	0	0	0	1	0	0	0	0	0	0	0	0	0	0	0	1	1	5
350	74.1739	3	18.1739	1	56	27.3797	2	male	260	2	no	0	0	1	1	no	no	no	no	no	0	Trigers	0	0	0	0	0	0	0	0	0	0	0	0	0	0	0	0	0	0	0	0	2
351	54.6092	1	2.60917	1	52	30.6148	2	male	245	1	no	0	0	1	1	no	no	no	no	no	0	Trigers	0	0	0	0	0	0	0	0	0	0	0	0	0	0	0	0	0	0	0	0	2
352	78.3929	3	23.3929	1	55	24.2513	1	male	258	2	no	2	2	1	1	no	no	yes	no	yes	1	Trigers	0	0	0	0	0	1	0	0	0	0	0	0	0	0	0	0	0	0	1	1	3
353	55.1431	1	7.14305	0	48	24.6181	1	male	230	1	no	0	0	1	1	no	no	no	no	no	0	Trigers	0	0	0	0	0	0	0	0	0	0	0	0	0	0	0	0	0	0	0	0	2
354	57.0212	1	9.02122	0	48	21.4264	1	male	217	1	no	2	2	1	1	yes	yes	yes	no	yes	1	Trigers	0	0	0	0	0	1	1	0	0	0	0	0	1	0	0	0	0	0	3	1	3
355	42.976	1	3.97604	0	39	33.305	3	male	385	3	no	0	0	1	1	no	no	no	no	no	0	Trigers	0	1	0	0	0	0	0	0	0	0	0	0	0	0	0	0	0	0	1	1	4
356	68.052	2	5.05202	2	63	29.5619	2	male	267	2	no	1	1	1	1	no	no	no	no	no	0	Trigers	0	0	0	0	0	0	0	0	0	0	0	0	0	0	0	0	0	0	0	0	3
357	60.3422	1	20.3422	0	40	40.7407	3	male	412	3	no	1	1	1	1	no	no	no	no	no	0	Trigers	0	0	0	0	0	0	0	0	0	0	0	0	0	0	0	0	0	0	0	0	4
358	59.2635	1	4.26352	1	55	22.1003	1	female	257	2	no	0	0	0	1	no	no	no	no	no	0	Trigers	0	0	0	0	0	1	0	0	0	0	0	0	0	0	0	0	0	0	1	1	2
359	50.037	1	15.037	0	35	30.2469	2	male	220	1	no	0	0	1	1	no	no	yes	yes	no	1	Trigers	0	0	0	0	0	0	0	0	0	0	0	0	0	0	0	0	0	0	0	0	2
360	59.8713	1	10.8713	0	49	22.231	1	female	250	1	no	2	2	1	1	no	no	no	no	no	0	Trigers	0	0	0	0	0	0	0	0	0	0	0	0	1	0	0	0	0	0	1	1	1
361	69.3963	2	29.3963	0	40	25.4327	1	male	234	1	no	2	2	1	1	no	no	yes	no	no	1	Trigers	0	0	0	0	0	0	0	0	0	0	0	0	0	1	0	0	0	0	1	1	3
362	75.5373	3	25.5373	1	50	24.6914	1	male	473	3	no	1	1	0	1	no	no	no	no	no	0	Trigers	0	0	0	0	0	0	0	0	0	0	0	0	0	0	0	0	0	0	0	0	7
363	50.7899	1	4.78987	0	46	33.305	3	male	296	2	no	1	1	1	1	no	no	no	no	no	0	Trigers	0	0	0	0	0	0	0	0	0	0	0	0	0	0	0	0	1	0	1	1	3
364	66.7734	2	16.7734	1	50	33.7424	3	male	280	2	no	2	2	1	1	no	no	no	no	no	0	Trigers	0	0	0	0	0	0	0	0	0	0	0	0	0	0	0	0	0	0	0	0	2
365	64.9665	2	9.96646	1	55	29.0367	2	male	422	3	no	2	2	0	1	no	no	no	no	no	0	Trigers	0	0	0	0	0	0	0	0	0	0	0	0	0	0	0	0	0	0	0	0	2
366	68.219	2	5.21902	2	63	24.3438	1	male	207	1	no	1	1	1	1	no	no	no	no	no	0	Trigers	0	0	0	0	0	0	0	0	0	0	0	0	0	0	0	0	0	0	0	0	1
367	72.1643	3	16.1643	1	56	29.7619	2	female	359	2	no	2	2	0	1	no	no	no	no	no	0	Trigers	0	0	0	0	0	0	0	0	0	0	0	0	0	0	0	0	0	0	0	0	12
368	64.7775	2	13.7775	1	51	31.1728	3	male	288	2	no	1	1	1	1	no	yes	yes	no	no	1	Trigers	0	0	0	0	1	0	1	0	0	0	0	0	0	0	0	0	0	1	3	1	4
369	48.8487	1	2.84873	0	46	29.9909	2	male	289	2	no	0	0	1	1	no	no	no	no	no	0	Trigers	0	0	0	0	0	0	0	0	1	1	0	0	0	0	0	0	0	0	2	1	3
370	51.039	1	8.03901	0	43	28.3951	2	male	253	2	no	2	2	1	1	no	no	no	no	no	0	Trigers	0	0	0	0	1	0	0	0	0	0	0	0	0	0	0	0	0	0	1	1	4
371	54.1437	1	24.1437	0	30	29.0698	2	male	399	3	no	0	0	1	1	no	no	no	yes	no	1	Trigers	0	0	1	0	0	0	0	0	0	0	0	0	0	1	0	0	0	0	2	1	3
372	59.4387	1	5.43874	1	54	26.9896	1	male	453	3	no	0	0	1	1	no	no	no	yes	no	1	Trigers	0	0	0	0	0	0	0	0	0	0	0	0	0	1	0	0	1	1	3	1	2
373	38.8665	1	4.86653	0	34	39.8892	3	male	322	2	no	0	0	1	1	no	no	yes	no	yes	1	Trigers	0	0	0	0	1	1	0	0	0	0	0	0	0	0	0	0	1	0	3	1	5
374	64.8214	2	9.82136	1	55	25.2595	1	male	444	3	yes	1	1	1	1	no	no	no	yes	yes	1	Trigers	0	0	0	0	1	0	1	0	0	0	0	0	0	0	0	0	1	0	3	1	1
375	76.616	3	3.61602	2	73	29.0659	2	male			no	5	2	1	1	no	no	no	no	no	0	Trigers	0	0	0	0	0	0	0	0	0	0	0	0	0	0	0	0	0	0	0	0	3
376	77.473	3	10.473	2	67	28.4082	2	male	230	1	no	1	1	1	1	yes	no	no	no	no	1	Trigers	0	0	0	0	0	1	0	0	0	0	0	1	0	0	0	0	0	0	2	1	1
377	55.2745	1	8.27447	0	47	34.4022	3	male	262	2	no	0	0	1	1	no	no	no	no	no	0	Trigers	0	0	0	0	0	0	0	0	0	0	0	0	1	0	0	0	0	0	1	1	10
378	54.1875	1	6.18754	0	48	27.6361	2	male	805	3	yes	1	1	1	1	no	no	no	no	no	0	Trigers	0	0	0	0	1	0	0	0	0	0	0	0	0	0	0	0	0	0	1	1	12
379	59.948	1	5.94798	1	54	27.4691	2	male	269	2	no	0	0	1	1	no	no	yes	yes	yes	1	Trigers	0	0	0	0	0	0	0	0	0	0	0	0	0	0	0	1	0	0	1	1	2
380	82.9377	3	12.9377	2	70	27.3588	2	male	262	2	no	3	2	1	1	no	no	no	no	yes	1	Trigers	0	0	0	0	0	0	0	0	0	1	0	0	0	1	0	0	0	0	2	1	2
381	63.6906	2	6.69062	1	57	23.8884	1	male	178	1	no	0	0	1	1	no	yes	no	no	no	1	Trigers	0	0	0	0	0	0	0	0	0	0	0	0	0	0	0	0	0	0	0	0	12
382	80.0821	3	6.08214	2	74	23.9912	1	male	224	1	no	1	1	1	1	no	no	no	no	no	0	Trigers	0	0	0	0	0	0	0	0	0	0	0	0	0	0	0	0	0	0	0	0	2
383	50.0041	1	12.0041	0	38	25.6173	1	male	257	2	no	1	1	1	1	no	no	no	no	no	0	Trigers	0	0	0	0	0	0	0	0	0	0	0	0	0	0	0	0	0	0	0	0	20
384	53.4018	1	23.4018	0	30	34.4148	3	male	247	1	no	1	1	1	1	no	no	yes	no	no	1	Trigers	0	0	0	0	0	0	0	0	0	0	0	0	0	0	0	0	0	0	0	0	1
385	69.1253	2	3.12526	2	66	29.7458	2	male	551	3	no	1	1	0	1	no	no	no	no	no	0	Trigers	0	0	0	0	0	1	0	0	0	0	0	0	0	0	0	0	0	0	1	1	3
386	72.9007	3	2.90075	2	70	26.0617	1	male	195	1	no	2	2	1	1	no	no	no	no	no	0	Trigers	0	0	0	0	0	0	0	0	0	0	0	0	0	0	0	0	0	0	0	0	2
387	61.4483	1	21.4483	0	40	28.7347	2	male	233	1	no	0	0	1	1	no	no	no	no	no	0	Trigers	0	0	0	0	0	0	0	0	0	0	0	0	0	0	0	0	0	0	0	0	6
388	72.7502	3	17.7502	1	55	32.9879	3	female	431	3	no	3	2	0	1	no	no	no	no	no	0	Trigers	0	0	0	1	0	0	0	0	0	0	0	0	0	0	0	0	1	0	2	1	2
389	72.2136	3	3.21355	2	69	30.4578	2	male	203	1	no	2	2	1	1	no	no	yes	no	yes	1	Trigers	0	0	0	0	0	0	0	0	0	0	0	0	1	0	0	0	0	0	1	1	2
390	62.6119	2	17.6119	0	45	29.2633	2	male	291	2	no	0	0	1	1	no	yes	no	no	no	1	Trigers	0	0	0	0	0	0	0	0	0	0	0	0	1	0	0	0	0	0	1	1	1
391	74.3244	3	7.32443	2	67	30.8594	3	female	504	3	no	2	2	0	1	no	no	no	no	no	0	Trigers	0	0	0	0	1	0	0	0	0	0	0	0	0	0	0	0	1	0	2	1	6
392	80.1944	3	5.19439	2	75	26.2976	1	male	201	1	no	2	2	1	1	no	no	no	no	no	0	Trigers	0	0	0	0	0	0	0	0	0	0	0	0	0	0	0	0	1	0	1	1	40
393	54.642	1	14.642	0	40	30.6148	2	male	309	2	no	3	2	1	1	no	no	no	no	yes	1	Trigers	0	0	0	0	0	0	0	0	0	0	0	0	0	1	0	0	0	0	1	1	2
394	51.1376	1	6.13758	0	45	33.3947	3	male	250	1	no	0	0	1	1	no	no	no	no	no	0	Trigers	0	0	0	0	0	0	0	0	0	0	0	0	1	0	0	0	0	0	1	1	3
395	72.4736	3	4.47365	2	68	28.9262	2	male	263	2	no	3	2	1	1	no	no	no	no	no	0	Trigers	0	0	0	0	0	0	0	0	0	0	0	0	0	0	0	0	0	0	0	0	1
396	78.6749	3	10.6749	2	68	23.255	1	male	207	1	no	3	2	1	1	no	no	no	no	no	0	Trigers	0	0	0	0	0	1	0	0	0	0	0	0	0	0	0	0	0	0	1	1	1
397	79.1047	3	19.1047	2	60	28.4082	2	male	533	3	no	3	2	0	1	no	no	no	no	no	0	Trigers	0	0	0	0	0	0	0	0	0	0	0	0	0	0	0	0	0	0	0	0	6
398	62.5708	2	40.5708	0	22	25.2801	1	male	315	2	no	0	0	1	1	no	no	no	no	no	0	Trigers	0	0	0	0	0	1	0	0	0	0	0	0	0	0	0	0	0	0	1	1	6
399	66.3107	2	5.31075	2	61	28.4005	2	male	217	1	no	1	1	1	1	no	no	no	no	no	0	Trigers	0	1	0	0	0	0	0	0	0	0	0	0	0	0	0	0	0	1	2	1	1
400	49.4045	1	6.40452	0	43	24.4898	1	male	365	3	no	0	0	1	1	no	no	yes	yes	no	1	Trigers	0	0	0	0	0	0	0	0	0	0	0	0	0	0	0	0	0	0	0	0	3
401	40.3696	1	10.3696	0	30	28.0864	2	male	415	3	no	0	0	1	1	no	no	no	no	yes	1	Trigers	0	0	0	0	0	0	0	0	0	0	0	0	0	1	0	0	1	0	2	1	5
402	81.1773	3	5.17728	2	76	33.4124	3	male	584	3	no	4	2	0	1	no	no	no	no	no	0	Trigers	0	0	0	0	0	0	0	0	0	0	0	0	0	0	0	0	0	0	0	0	7
403	57.8289	1	9.82888	0	48	34.0866	3	male	231	1	no	1	1	1	1	no	no	no	no	yes	1	Trigers	0	0	0	0	0	1	0	0	0	0	0	0	0	0	0	0	0	0	1	1	4
404	73.6838	3	13.6838	2	60	27.102	1	male	254	2	no	1	1	1	1	no	no	no	no	no	0	Trigers	0	0	0	0	0	0	0	0	0	0	0	0	0	0	0	0	0	0	0	0	10
405	75.3183	3	13.3183	2	62	28.7197	2	male	489	3	no	3	2	0	1	no	no	no	no	no	0	Trigers	0	0	0	0	0	1	0	0	0	0	0	0	0	0	0	0	0	0	1	1	1
406	66.1164	2	16.1164	1	50	27.3797	2	male	236	1	no	0	0	1	1	no	no	no	no	no	0	Trigers	0	0	0	0	0	0	0	0	0	0	0	0	0	0	0	0	0	0	0	0	2
407	56.0383	1	8.03833	0	48	34.041	3	male	468	3	no	3	2	0	1	no	no	yes	no	no	1	Trigers	0	1	0	0	0	0	0	0	0	0	0	0	0	0	0	0	0	0	1	1	2
408	64.9528	2	9.95277	1	55	35.1852	3	male	258	2	no	1	1	1	1	no	no	yes	no	no	1	Trigers	0	0	0	0	1	0	0	0	0	0	0	0	0	0	0	0	0	0	1	1	8
409	73.2539	3	12.2539	2	61	36.5714	3	male	187	1	no	1	1	1	1	no	no	no	no	no	0	Trigers	0	0	0	0	0	0	0	0	0	0	0	0	0	0	0	0	0	0	0	0	1
410	72.668	3	18.668	1	54	28.7197	2	male	208	1	no	1	1	1	1	no	no	no	no	no	0	Trigers	0	0	0	0	0	0	0	0	0	0	0	0	0	0	0	0	0	0	0	0	2
411	76.1917	3	16.1917	2	60	32.2708	3	male	540	3	no	3	2	0	1	no	no	yes	no	no	1	Trigers	0	0	0	0	0	0	0	0	0	0	1	0	1	0	0	0	0	0	2	1	3
412	52.7556	1	18.7556	0	34	27.1731	1	male	298	2	no	0	0	1	1	no	no	no	no	no	0	Trigers	0	0	0	1	0	0	0	0	0	0	0	0	0	0	0	0	0	0	1	1	1
413	65.1034	2	4.10336	2	61	29.4118	2	male	213	1	no	1	1	1	1	no	no	no	no	no	0	Trigers	0	0	0	0	0	0	0	0	0	0	0	0	0	0	0	0	0	0	0	0	2
414	74.2943	3	39.2943	0	35	26.8787	1	male	290	2	no	2	2	1	1	no	no	no	no	no	0	Trigers	0	0	0	0	0	0	0	0	0	0	0	0	0	1	0	0	0	0	1	1	3
415	72.4873	3	22.4873	1	50	36.3322	3	male	491	3	no	1	1	0	1	no	no	no	no	no	0	Trigers	0	0	0	0	0	0	0	0	0	0	0	0	0	0	0	0	0	0	0	0	1
416	68.9829	2	6.98289	2	62	28.3951	2	male	438	3	no	0	0	0	1	no	no	no	no	yes	1	Trigers	0	0	0	0	0	0	0	0	0	0	0	0	1	0	0	0	0	0	1	1	1
417	58.8364	1	28.8364	0	30	32.5085	3	male	248	1	no	3	2	1	1	no	no	no	no	no	0	Trigers	0	0	0	0	0	0	0	0	0	0	0	0	0	0	0	0	0	0	0	0	10
418	73.243	3	23.243	1	50	25.3815	1	male	403	3	no	1	1	1	1	no	no	no	no	no	0	Trigers	0	0	0	0	0	0	0	0	0	0	0	0	0	0	0	0	0	0	0	0	1
419	80.6735	3	3.67351	2	77	25.7117	1	female	460	3	yes	1	1	1	1	no	no	no	no	no	0	Trigers	0	0	0	0	0	0	0	0	0	0	0	0	0	0	0	0	0	0	0	0	1
420	86.7707	3	16.7707	2	70	24.6181	1	male	298	2	no	2	2	1	1	no	no	no	yes	no	1	Trigers	0	0	0	0	0	0	0	0	0	0	0	0	0	0	0	0	0	0	0	0	2
421	69.5825	2	11.5825	1	58	26.3465	1	male	253	2	no	3	2	1	1	no	no	yes	no	no	1	Trigers	0	0	0	0	0	0	0	0	0	0	0	0	0	0	0	0	0	0	0	0	2
422	64.23	2	19.23	0	45	31.2394	3	female	370	3	no	4	2	0	1	no	no	no	no	no	0	Trigers	0	0	0	0	0	0	0	0	0	0	0	0	0	0	0	0	0	0	0	0	3
423	69.2156	2	23.2156	0	46	24.8163	1	male	219	1	no	0	0	1	1	no	no	no	no	no	0	Trigers	0	0	0	0	0	0	0	0	0	0	0	0	0	0	0	0	0	0	0	0	6
424	74.2396	3	3.23956	2	71	19.1358	1	male	261	2	no	1	1	0	1	no	no	no	no	no	0	Trigers	0	0	0	0	0	0	0	0	0	0	0	0	0	0	0	0	0	0	0	0	1
425				0	40			male				0	0		2	no	no	no	no	no	0	Trigers	0	0	0	0	0	0	0	0	0	0	0	0	0	0	0	0	0	0	0	0	0
426	79.6003	3	7.60027	2	72	32.7705	3	male	282	2	no	0	0	1	2	no	no	no	no	no	0	Trigers	0	0	0	0	0	0	0	0	0	0	0	0	0	0	0	0	0	0	0	0	3
427	69.2402	2	15.2402	1	54	37.0983	3	male	221	1	no	1	1	1	2	no	no	no	no	no	0	Trigers	0	0	0	0	0	0	0	0	0	0	0	0	0	0	0	0	0	0	0	0	0
428	76.9993	3	6.99931	2	70	26.4915	1	male	194	1	no	1	1	1	2	no	no	no	no	no	0	Trigers	0	0	0	0	0	0	0	0	0	0	0	0	0	0	0	0	0	0	0	0	0
429	61.128	1	8.12799	1	53	37.324	3	female	258	2	no	1	1	1	2	no	no	no	no	no	0	Trigers	0	0	0	0	0	0	0	0	0	0	0	0	0	1	0	0	0	0	1	1	3
430	80.0548	3	17.0548	2	63	24.7721	1	male	383	3	yes	1	1	0	2	no	no	no	no	no	0	Trigers	0	0	0	0	0	0	0	0	0	0	0	0	0	0	0	0	0	0	0	0	1
431	63.3539	2	10.3539	1	53	36.3324	3	male	267	2	no	1	1	1	2	no	no	no	no	no	0	Trigers	0	0	0	0	0	0	0	0	0	0	0	0	0	0	0	0	0	0	0	0	0
432	72.9692	3	6.9692	2	66	37.7229	3	female	242	1	no	1	1	1	2	no	no	no	no	no	0	Trigers	0	0	0	0	0	0	0	0	0	0	0	0	0	0	0	0	0	0	0	0	0
433	66.4832	2	11.4832	1	55	31.9559	3	male	369	3	no	3	2	1	2	no	no	no	no	no	0	Trigers	0	0	0	0	0	0	0	0	0	0	0	0	0	0	0	0	0	0	0	0	0
434	70.0671	2	8.06708	2	62	32.2831	3	male	431	3	no	2	2	1	2	no	no	yes	no	no	1	Trigers	0	0	0	0	1	0	0	0	0	0	0	0	0	0	0	0	0	0	1	1	0
435	83.9589	3	16.9589	2	67	37.3857	3	female	222	1	no	1	1	1	2	no	no	no	no	no	0	Trigers	0	0	0	0	0	0	0	0	0	0	0	0	0	1	0	0	0	0	1	1	0
436				2	75			female				3	2		2	no	no	no	no	no	0	Trigers	0	0	0	0	0	0	0	0	0	0	0	0	0	0	0	0	0	0	0	0	0
437	70.1711	2	15.1711	1	55	33.5765	3	male	218	1	no	2	2	1	2	no	no	no	no	no	0	Trigers	0	0	0	0	0	0	0	0	0	0	0	0	0	0	0	0	0	0	0	0	0
438	60.7228	1	10.7228	1	50	31.6404	3	female	181	1	no	1	1	1	2	yes	no	yes	no	no	1	Trigers	0	0	0	0	1	0	0	0	0	0	0	0	0	0	0	0	0	0	1	1	2
439	59.5209	1	23.5209	0	36	33.7925	3	male	182	1	no	4	2	1	2	no	no	no	no	no	0	Trigers	0	0	0	0	0	0	0	0	0	0	0	0	0	0	0	0	0	0	0	0	6
440	79.2827	3	29.2827	1	50	26.1224	1	male	328	2	no	2	2	0	2	no	no	no	no	no	0	Trigers	0	0	0	0	0	0	0	0	0	0	0	0	0	0	0	0	0	0	0	0	1
441	74.245	3	34.245	0	40	36.8027	3	male	585	3	no	2	2	1	2	no	no	no	no	no	0	Trigers	0	0	0	0	0	0	0	0	0	0	0	0	0	0	0	0	0	0	0	0	0
442	58.2697	1	18.2697	0	40			male				0	0		2	no	no	no	no	no	0	Trigers	0	0	0	0	1	0	0	0	0	0	0	1	0	0	0	0	0	0	2	1	1
443	53.4784	1				26.0276	1	male	270	2	no	1	1	1	2	no	no	no	no	no	0	Trigers	0	0	0	0	0	0	0	0	0	0	0	0	1	0	0	0	0	0	1	1	4
444	72.7584	3	8.75838	2	64	29.3413	2	female	275	2	no	1	1	1	2	no	no	no	no	no	0	Trigers	0	0	0	0	0	0	0	0	0	0	0	0	0	0	0	0	0	0	0	0	0
445				2	65			male				0	0		2	no	no	no	no	no	0	Trigers	0	0	0	0	0	0	0	0	0	0	0	0	0	0	0	0	0	0	0	0	0
446	68.9309	2	38.9309	0	30	20.7008	1	male	264	2	no	1	1	1	2	no	no	no	no	no	0	Trigers	0	0	0	0	0	0	0	0	0	0	0	0	0	0	0	0	0	0	0	0	0
447	79.5181	3	39.5181	0	40	32.9287	3	male	127	1	no	1	1	1	2	no	no	no	no	no	0	Trigers	0	0	0	0	0	0	0	0	0	0	0	0	0	0	0	0	0	0	0	0	0
448	69.4374	2	8.43737	2	61	27.1809	1	male	293	2	no	1	1	1	2	no	no	no	no	no	0	Trigers	0	0	0	0	0	0	0	0	0	0	0	0	0	0	0	0	0	0	0	0	0
449				0	40			male				4	2		2	no	no	no	no	no	0	Trigers	0	0	0	0	0	0	0	0	0	0	0	0	0	0	0	0	0	0	0	0	0
450	51.091	1	25.091	0	26	31.1419	3	male	553	3	no	0	0	0	2	no	no	no	no	no	0	Trigers	0	0	0	0	0	0	0	0	0	0	0	0	0	0	0	0	0	0	0	0	2
451	69.5715	2	6.57153	2	63	23.03	1	male	259	2	no	1	1	1	2	no	no	no	no	no	0	Trigers	0	0	0	0	0	0	0	0	0	0	0	0	0	0	0	0	0	0	0	0	0
452	58.2067	1	18.2067	0	40	30.6425	2	male	217	1	no	2	2	1	2	no	no	no	no	no	0	Trigers	0	0	0	0	0	0	0	0	0	0	0	0	0	0	0	0	0	0	0	0	0
453	46.4997	1	11.4997	0	35	27.7447	2	male	246	1	no	0	0	1	2	no	no	yes	no	no	1	Trigers	0	0	0	0	1	1	0	0	0	0	0	0	0	0	0	0	0	0	2	1	0
454				1	58			female				1	1		2	no	no	no	no	no	0	Trigers	0	0	0	0	0	0	0	0	0	0	0	0	0	0	0	0	0	0	0	0	1
455				2	67			male				3	2		2	no	no	no	no	no	0	Trigers	0	0	0	0	0	0	0	0	0	0	0	0	0	0	0	0	0	0	0	0	0
456	58.5763	1	4.57632	1	54	26.2976	1	female	284	2	no	1	1	1	2	yes	yes	yes	no	yes	1	Trigers	0	0	0	0	0	0	1	0	0	0	0	0	0	0	0	0	0	0	1	1	4
457	56.1643	1	33.1643	0	23	30.6148	2	male	326	2	no	2	2	1	2	no	no	no	no	no	0	Trigers	0	0	0	0	1	0	0	0	0	0	0	0	0	0	0	0	0	0	1	1	0
458	71.5647	3	11.5647	2	60	27.4756	2	male	267	2	no	2	2	1	2	no	no	yes	yes	yes	1	Trigers	0	0	0	0	0	0	0	0	0	0	0	0	0	0	0	0	0	0	0	0	0
459	53.2512	1	10.2512	0	43	36.2505	3	male	351	2	no	0	0	1	2	no	no	no	no	no	0	Trigers	0	0	0	0	0	0	0	0	0	0	0	0	0	0	0	0	0	0	0	0	0
460	80.6543	3	30.6543	1	50	22.7904	1	male	274	2	no	1	1	1	2	no	no	no	no	no	0	Trigers	0	0	0	0	0	0	0	0	0	0	0	0	0	0	0	0	0	0	0	0	0
461	88.4408	3	9.4408	2	79	26.7698	1	male	539	3	no	1	1	0	2	no	no	no	no	no	0	Trigers	0	0	0	0	0	0	0	0	0	0	0	0	0	0	0	0	0	0	0	0	1
462	72.4819	3	12.4819	2	60	30.1205	2	male	262	2	no	0	0	1	2	no	no	no	no	no	0	Trigers	0	0	0	0	0	0	0	0	0	0	0	0	0	0	0	0	0	0	0	0	0
463	56.5886	1	10.5886	0	46	28.0816	2	male	269	2	no	0	0	1	2	no	no	no	no	no	0	Trigers	0	0	0	0	0	0	0	0	0	0	0	0	0	0	0	0	0	0	0	0	0
464	71.1485	3	11.1485	2	60	33.2265	3	female	279	2	no	2	2	1	2	no	no	no	no	no	0	Trigers	0	0	0	0	0	0	0	0	0	0	0	0	0	0	0	0	0	0	0	0	0
465	63.3648	2	13.3648	1	50	29.5369	2	male	296	2	no	1	1	1	2	no	no	no	no	no	0	Trigers	0	0	0	0	0	0	0	0	0	0	0	0	0	0	0	0	0	0	0	0	0
466	68	2	8	2	60	26.8406	1	male	278	2	no	2	2	1	2	no	no	no	no	no	0	Trigers	0	0	0	0	0	0	0	0	0	0	0	0	0	0	0	0	0	0	0	0	0
467	68.9199	2	30.9199	0	38	29.3524	2	male	244	1	no	0	0	1	2	no	no	no	no	yes	1	Trigers	0	0	0	0	0	0	0	0	0	0	0	0	0	0	0	0	0	0	0	0	0
468	43.6632	1	7.66325	0	36	26.0933	1	male	426	3	no	0	0	0	2	no	no	no	no	no	0	Trigers	0	0	0	0	0	0	0	0	0	0	0	0	0	0	0	0	0	0	0	0	2
469	64.3696	2	16.3696	0	48	27.4506	2	male	245	1	no	0	0	1	2	no	no	no	no	no	0	Trigers	0	0	0	0	0	0	0	0	0	0	0	0	0	0	0	0	0	0	0	0	0
470	63.5483	2	10.5483	1	53	26.6097	1	male	222	1	no	0	0	1	2	yes	no	no	no	no	1	Trigers	0	0	0	0	0	0	0	0	0	0	0	0	0	0	0	0	0	0	0	0	1
471	75.6003	3	11.6003	2	64	27.6601	2	male	410	3	no	1	1	1	2	no	no	no	no	no	0	Trigers	0	0	0	0	1	0	0	0	0	0	0	0	0	0	0	0	0	0	1	1	0
472	79.154	3	14.154	2	65	29.7521	2	male	180	1	no	3	2	1	2	no	no	no	no	no	0	Trigers	0	0	0	0	0	0	1	0	0	0	0	0	0	0	0	0	0	0	1	1	6
473				0	30			male				0	0		2	no	no	yes	no	no	1	Trigers	0	0	0	0	1	0	0	0	0	0	0	0	0	0	0	0	0	0	1	1	0
474	76.7228	3	21.7228	1	55	27.7778	2	male	280	2	no	1	1	1	2	no	no	no	no	no	0	Trigers	0	0	0	0	0	0	0	0	0	0	0	0	0	0	0	0	0	0	0	0	0
475	84.6872	3	17.6872	2	67			male				0	0		2	no	no	no	no	no	0	Trigers	0	0	0	0	0	0	0	0	0	0	0	0	0	0	0	0	0	0	0	0	2
476								male				0	0		2	no	no	no	no	no	0	Trigers	0	0	0	0	0	0	0	0	0	0	0	0	0	0	0	0	0	0	0	0	1
477	74.3053	3	54.3053	0	20	28.0557	2	male	259	2	no	1	1	1	2	no	no	no	no	no	0	Trigers	0	0	0	0	0	0	0	0	0	0	0	0	0	0	0	0	0	0	0	0	0
478	71.425	3	9.42505	2	62	28.7268	2	male	273	2	no	0	0	1	2	no	no	no	no	no	0	Trigers	0	0	0	0	0	0	0	0	0	0	0	0	0	0	0	0	0	0	0	0	0
479	76.7255	3	8.72553	2	68	30.3461	2	male	319	2	no	2	2	1	2	no	no	no	no	no	0	Trigers	0	0	0	0	0	0	0	0	0	0	0	0	0	0	0	0	0	0	0	0	0
480	57.2649	1	16.2649	0	41			male				0	0		2	yes	yes	no	no	no	1	Trigers	0	0	0	0	0	0	0	0	0	0	0	0	0	0	0	0	0	0	0	0	0
481	80.6872	3	10.6872	2	70	38.2041	3	male	368	3	no	2	2	1	2	no	no	no	no	no	0	Trigers	0	0	0	0	0	0	0	0	0	0	0	0	0	0	0	0	0	0	0	0	2
482	69.1554	2	49.1554	0	20	24.4418	1	male	292	2	no	2	2	1	2	no	no	no	no	no	0	Trigers	0	0	0	0	0	0	0	0	0	0	0	0	0	0	0	0	0	0	0	0	0
483				0	38			male				0	0		2	no	no	no	no	no	0	Trigers	0	0	0	0	0	0	1	0	0	0	0	0	0	0	0	0	0	0	1	1	0
484				0	40			male				2	2		2	no	no	no	no	no	0	Trigers	0	0	0	0	0	0	0	0	0	0	0	0	0	0	0	0	0	0	0	0	0
485	72.0383	3	12.0383	2	60	34.0203	3	male	254	2	no	2	2	1	2	no	no	no	no	no	0	Trigers	0	0	0	0	0	0	0	0	0	0	0	0	0	0	0	0	0	0	0	0	0
486	72.9884	3	17.9884	1	55	26.4236	1	male	205	1	no	1	1	1	2	no	no	no	no	no	0	Trigers	0	0	0	0	0	0	0	0	0	0	0	0	0	0	0	0	0	0	0	0	0
487				1	52			male				0	0		2	no	no	no	no	no	0	Trigers	0	0	0	0	0	0	0	0	0	0	0	0	0	0	0	0	0	0	0	0	0
488				0	30			male				5	2		2	.	yes	yes	no	no	1	Trigers	0	0	0	0	0	0	0	0	0	0	0	0	0	0	0	0	0	0	0	0	4
489	78.4969	3	33.4969	0	45	33.305	3	male	276	2	no	1	1	1	2	no	no	no	no	no	0	Trigers	0	0	0	0	0	0	0	0	0	0	0	0	0	0	0	0	0	0	0	0	0
490	83.1348	3	16.1348	2	67	29.2421	2	male	182	1	no	3	2	1	2	no	no	no	no	no	0	Trigers	0	0	0	0	0	0	0	0	0	0	0	0	0	0	0	0	0	0	0	0	0
491				0	45			male				1	1		2	no	no	no	no	no	0	Trigers	0	0	0	0	0	0	0	0	0	0	0	0	0	0	0	0	0	0	0	0	0
492	57.9685	1	9.96851	0	48	24.3438	1	male	303	2	no	2	2	1	2	no	no	no	no	no	0	Trigers	0	0	0	0	0	0	0	0	0	0	0	0	0	0	0	0	0	0	0	0	0
493	62.8501	2	22.8501	0	40	29.0688	2	male	356	2	no	1	1	1	2	no	no	no	no	no	0	Trigers	0	0	0	0	0	0	0	0	0	0	0	0	0	0	0	0	0	0	0	0	4
494	58.7652	1	23.7652	0	35	30.4219	2	male	364	3	no	0	0	1	2	no	no	no	no	no	0	Trigers	0	0	0	0	0	0	0	0	0	0	0	0	0	0	0	0	0	0	0	0	0
495	72.794	3	20.794	1	52	34.7489	3	male	312	2	no	1	1	1	2	no	no	yes	no	yes	1	Trigers	0	0	0	0	1	1	0	0	0	0	0	0	1	0	0	0	0	0	3	1	0
496	47.6167	1	12.6167	0	35	32.4905	3	male	369	3	no	0	0	1	2	no	no	yes	no	yes	1	Trigers	0	0	0	0	1	1	0	0	0	0	0	0	0	0	0	0	0	0	2	1	0
497	62.2396	2	12.2396	1	50	26.1224	1	male	288	2	no	1	1	1	2	no	no	no	no	no	0	Trigers	0	0	0	0	0	0	0	0	0	0	0	0	0	0	0	0	0	0	0	0	0
498	80.8049	3	10.8049	2	70	30.8463	2	male	307	2	no	2	2	1	2	no	no	no	no	no	0	Trigers	0	0	0	0	0	0	0	0	0	0	0	0	0	0	0	0	0	0	0	0	1
499	83.4798	3	13.4798	2	70	27.7008	2	male	259	2	no	1	1	1	2	no	no	no	no	no	0	Trigers	0	0	0	0	0	0	0	0	0	0	0	0	0	0	0	0	0	0	0	0	0
500	72.5996	3	14.5996	1	58	37.2245	3	male	534	3	no	3	2	1	2	yes	no	yes	no	no	1	Trigers	0	0	0	0	0	0	0	0	0	0	0	0	0	0	0	0	0	0	0	0	0
501	49.0678	1	14.0678	0	35	31.8844	3	male	308	2	no	0	0	1	2	no	no	no	no	no	0	Trigers	0	0	0	0	0	0	0	0	0	0	0	0	0	0	0	0	0	0	0	0	1
502	86.6393	3	47.6393	0	39	24.841	1	male	404	3	no	2	2	0	2	no	no	no	no	no	0	Trigers	0	0	0	0	0	0	0	0	0	0	0	0	0	0	0	0	0	0	0	0	1
503	70.7789	3	18.7789	1	52	29.6084	2	male	273	2	no	2	2	1	2	no	no	no	no	no	0	Trigers	0	0	0	0	0	0	0	0	0	0	0	0	0	1	0	0	0	0	1	1	0
504	81.2375	3	16.2375	2	65	26.4236	1	male	290	2	no	0	0	1	2	no	no	no	no	no	0	Trigers	0	0	0	0	0	0	0	0	0	0	0	0	0	0	0	0	0	0	0	0	0
505	72.063	3	34.063	0	38	20.984	1	male	153	1	yes	0	0	1	2	no	no	no	no	no	0	Trigers	0	0	0	0	0	0	0	0	0	0	0	0	0	0	0	0	0	0	0	0	0
506	60.5202	1	15.5202	0	45	38.4604	3	male	232	1	no	1	1	1	2	no	no	no	no	no	0	Trigers	0	0	0	0	0	0	0	0	0	0	0	0	0	0	0	0	0	0	0	0	0
507	79.2005	3	9.20055	2	70	32.112	3	male	213	1	no	1	1	1	2	no	no	no	no	no	0	Trigers	0	0	0	0	0	0	0	0	0	0	0	0	0	0	0	0	0	0	0	0	0
508	66.2204	2	18.2204	0	48	44.9627	3	male	294	2	no	2	2	1	2	no	no	no	no	no	0	Trigers	0	1	0	0	0	0	0	0	0	0	0	0	0	0	0	0	0	0	1	1	1
509	57.5825	1	12.5825	0	45	28.3937	2	male	304	2	no	0	0	1	2	yes	no	no	no	yes	1	Trigers	0	0	0	0	0	0	0	0	0	0	0	0	0	0	0	0	0	0	0	0	0
510	72.5585	3	12.5585	2	60	32.1929	3	male	222	1	no	3	2	1	2	no	no	no	no	no	0	Trigers	0	0	0	0	0	0	0	0	0	0	0	0	0	0	0	0	0	0	0	0	0
511	61.5442	1	11.5442	1	50	36.3322	3	male	465	3	no	0	0	1	2	no	no	no	no	no	0	Trigers	0	0	0	0	0	1	0	0	0	0	0	0	0	0	0	0	0	0	1	1	0
512	53.6236	1	13.6236	0	40	34.1986	3	male	372	3	no	0	0	1	2	yes	no	no	no	no	1	Trigers	0	0	0	0	1	0	0	0	0	0	0	0	1	0	0	0	0	0	2	1	0
513	65.0951	2	16.0951	0	49	33.4124	3	male	303	2	no	0	0	1	2	no	no	no	no	no	0	Trigers	0	0	0	0	1	0	0	0	0	0	0	0	0	0	0	0	0	0	1	1	0
514	74.4449	3	8.4449	2	66	41.1387	3	male	502	3	no	2	2	0	2	no	no	no	no	no	0	Trigers	0	0	0	0	0	0	0	0	0	0	0	0	0	0	0	0	0	0	0	0	0
515	55.3539	1	15.3539	0	40	30.4834	2	male	302	2	no	0	0	1	2	no	no	no	no	no	0	Trigers	0	0	0	0	0	0	0	0	0	0	0	0	0	0	0	0	0	0	0	0	0
516	71.5647	3	15.5647	1	56	22.7583	1	male	346	2	no	0	0	1	2	no	no	no	no	no	0	Trigers	0	0	0	0	0	0	0	0	0	0	0	0	0	0	0	0	0	0	0	0	0
517				0	45			male				2	2		2	no	yes	no	no	no	1	Trigers	1	0	0	1	1	0	1	0	0	0	0	0	0	0	0	0	0	0	4	1	0
518	74.6338	3	39.6338	0	35	23.8754	1	male	299	2	no	0	0	1	2	no	no	no	no	no	0	Trigers	0	0	0	0	0	0	1	0	0	0	0	0	0	0	0	0	0	0	1	1	0
519	49.3169	1	19.3169	0	30	24.1115	1	male	302	2	no	3	2	1	2	yes	no	no	no	no	1	Trigers	0	0	0	0	1	1	1	0	0	0	0	0	1	0	0	1	0	0	5	1	1
520	63.781	2	20.781	0	43	27.7551	2	male	306	2	no	1	1	1	2	no	yes	no	no	no	1	Trigers	0	0	0	0	0	0	0	0	0	0	0	0	0	0	0	0	0	0	0	0	0
521	70.1547	2	42.1547	0	28	29.7619	2	male	344	2	no	4	2	1	2	no	no	no	no	no	0	Trigers	0	0	0	0	0	0	0	0	0	0	0	0	0	0	0	0	0	0	0	0	0
522	71.5072	3	14.5072	1	57	24.7252	1	male	231	1	no	0	0	1	2	no	no	yes	no	no	1	Trigers	0	0	0	0	1	0	0	0	0	1	0	0	0	0	0	0	0	0	2	1	0
523				0	32			male				4	2		2	no	no	no	no	no	0	Trigers	0	0	0	0	0	0	0	0	0	0	0	0	0	0	0	0	0	0	0	0	0
524	57.8672	1	15.8672	0	42	28.0557	2	male	451	3	no	2	2	0	2	no	no	no	no	no	0	Trigers	0	0	0	0	0	0	0	0	0	0	0	0	0	0	0	0	0	0	0	0	0
525	77.1745	3	29.1745	0	48			male				0	0		2	no	no	yes	yes	no	1	Trigers	0	0	0	0	0	0	0	0	0	0	0	0	0	1	0	0	0	0	1	1
526	48.7803	1	13.7803	0	35	23.9912	1	male	670	3	no	0	0	0	2	no	no	no	no	no	0	Trigers	0	0	0	0	0	0	0	0	0	0	0	0	0	0	0	0	0	0	0	0	0
527	64.512	2	11.512	1	53	29.1421	2	male	605	3	no	1	1	0	2	no	no	no	no	no	0	Trigers	0	0	0	0	0	0	0	0	0	0	0	0	0	0	0	0	0	0	0	0	0
528	64.0137	2	14.0137	1	50	33.771	3	male	401	3	no	2	2	1	2	no	no	no	no	no	0	Trigers	0	0	0	0	0	0	0	0	0	0	0	0	0	0	0	0	0	0	0	0	2
529	63.1978	2	43.1978	0	20	27.1314	1	male	556	3	no	1	1	0	2	no	no	no	no	no	0	Trigers	0	0	0	0	1	0	0	0	0	0	0	0	0	0	0	0	0	0	1	1	0
530	74.2615	3	35.2615	0	39	30.6939	2	male	382	3	no	0	0	1	2	no	no	no	no	no	0	Trigers	0	0	0	0	0	0	0	0	0	0	0	0	0	0	0	0	0	0	0	0	0
531	84.8186	3	26.8186	1	58	26.1752	1	male	296	2	no	0	0	1	2	no	no	no	no	no	0	Trigers	0	0	0	0	0	0	0	0	0	0	0	0	0	0	0	0	0	0	0	0	0
532	70.2724	2	6.27242	2	64			male				0	0		2	no	no	no	no	no	0	Trigers	0	0	0	0	0	0	0	0	0	0	0	0	0	0	0	0	0	0	0	0	1
533				1	58			male				3	2		2	no	no	no	no	no	0	Trigers	0	0	0	0	0	0	0	0	0	0	0	0	0	0	0	0	0	0	0	0	1
534								male				3	2		2	no	no	yes	yes	yes	1	Trigers	0	0	0	0	1	0	0	0	0	0	0	0	0	0	0	1	0	0	2	1	0
535						29.7265	2	male	459	3	no	2	2	0	2	no	no	no	no	no	0	Trigers	0	1	0	0	0	0	0	0	0	0	1	0	0	0	0	0	0	0	2	1	0
536	65.0048	2				31.5617	3	male	305	2	no	1	1	1	2	yes	no	yes	no	no	1	Trigers	0	0	0	0	0	0	0	0	0	0	0	0	0	0	0	0	0	0	0	0	0
537	79.2033	3				30.8642	3	male	409	3	no	3	2	0	2	no	no	no	no	no	0	Trigers	0	0	0	0	0	0	0	0	0	0	0	0	0	0	0	0	0	0	0	0	0
538	77.9411	3				29.7527	2	male	271	2	no	1	1	1	2	no	no	no	no	no	0	Trigers	0	0	0	0	0	0	0	0	0	0	0	0	0	0	0	0	0	0	0	0	0
539								male				1	1		2	no	.	.	.	.	1	Trigers	0	0	0	0	0	0	0	0	0	0	0	0	0	0	0	0	0	0	0	0	0
540	69.1389	2				27.7551	2	male	327	2	no	0	0	1	2	yes	no	no	no	yes	1	Trigers	0	0	0	0	0	1	0	0	0	0	0	0	0	0	0	0	0	0	1	1	0
541	75.822	3				29.7056	2	male	234	1	no	1	1	1	2	no	no	no	no	no	0	Trigers	0	0	0	0	0	0	0	0	0	0	0	0	0	0	0	0	0	0	0	0	0
542	61.7221	1				27.0641	1	male	406	3	no	0	0	1	2	yes	no	no	no	no	1	Trigers	0	0	0	0	1	0	0	0	0	0	0	0	0	0	0	0	1	0	2	1	1
543	64.0575	2				36.8442	3	male	246	1	no	4	2	1	2	no	no	no	no	no	0	Trigers	0	0	0	0	0	0	0	0	0	0	0	0	0	0	0	0	0	0	0	0	0
544	69.6427	2				26.9274	1	male	259	2	no	0	0	1	2	no	no	no	no	no	0	Trigers	0	0	0	0	0	0	0	0	0	0	0	0	0	1	0	0	0	0	1	1	0
545	70.4476	2				28.7317	2	male	323	2	no	1	1	1	2	no	no	no	no	no	0	Trigers	0	0	0	0	0	0	0	0	0	0	0	0	0	0	0	0	0	0	0	0	0
546	70.0014	2				36.3237	3	male	234	1	no	1	1	1	2	no	no	no	no	no	0	Trigers	0	0	0	0	0	0	0	0	0	0	0	0	0	0	0	0	0	0	0	0	8
547								male				0	0		2	no	no	no	no	no	0	Trigers	0	0	0	0	0	0	0	0	0	0	0	0	0	0	0	0	0	0	0	0	0
548	53.3361	1				22.3435	1	male	592	3	no	0	0	0	2	no	no	yes	no	no	1	Trigers	0	0	0	0	1	0	0	0	0	0	0	0	0	0	0	0	0	0	1	1	0
549	72.4216	3				27.7177	2	male	252	2	no	0	0	1	2	no	no	no	no	no	0	Trigers	0	0	0	0	0	0	0	0	0	0	0	0	0	0	0	0	0	0	0	0	0
550	53.2923	1				1.002	1	male	202	1	no	0	0	1	2	no	no	no	no	no	0	Trigers	0	0	0	0	0	1	0	0	0	0	0	0	0	0	0	0	0	0	1	1	0
